# Supplementary material for: Diammonium tetra­kis­(iso­thio­cyanato)­zincate–1,4,10,13,16-hexa­oxa­cyclo­octa­deca­ne–water (1/2/1)
Source: Acta Crystallogr Sect E Struct Rep Online. 2013 Jul 24;69(Pt 8):m469–70. doi: 10.1107/S1600536813019739 (PMC3793699; doi:10.1107/S1600536813019739)
Supplement: Supplementary file 1 [file e-69-0m469-sup1.cif]

##############################################################################
#                                                                            #
# This CIF contains the data in a paper accepted for publication in          #
# Acta Crystallographica Section E. It conforms to the requirements of       #
# Notes for Authors for Acta Crystallographica Section E, and has been       #
# peer reviewed under the auspices of the IUCr Commission on Journals.       #
#                                                                            #
# Full details of the Crystallographic Information File format               #
# are given in the paper "The Crystallographic Information File (CIF):       #
# a New Standard Archive File for Crystallography" by S. R. Hall, F. H.      #
# Allen and I. D. Brown [Acta Cryst. (1991), A47, 655-685].                  #
#                                                                            #
# The current version of the core CIF dictionary is obtainable from          #
# ftp://ftp.iucr.org/pub/cif_core.dic.                                       #
#                                                                            #
# Software is freely available for graphical display of the structure(s)     #
# in this CIF. For information consult the CIF software page                 #
# http://www.iucr.org/resources/cif/software.                                #
#                                                                            #
# This file may be used for bona fide research purposes within the           #
# scientific community so long as proper attribution is given to the journal # 
# article from which it was obtained.                                        #
#                                                                            #
##############################################################################
data_global
_audit_creation_method     SHELXL-97
_journal_date_recd_electronic     2013-06-24
_journal_date_accepted     2013-07-16
_journal_name_full     'Acta Crystallographica, Section E'
_journal_year     2013
_journal_volume     69
_journal_issue      8
_journal_page_first     m469
_journal_page_last     m470
_journal_paper_category     QM
_journal_paper_doi     10.1107/S1600536813019739
_journal_coeditor_code     SU2617
loop_
    _publ_contact_author_name
    _publ_contact_author_address
    _publ_contact_author_email
    'Dr. M. NizamMohideen'
;
Department of Physics
The New College (Autonomous)
Chennai 600 014
India
;
 'mnizam_new@yahoo.in'
    'Dr. K. Rajarajan'
;
Department of Physics
Rajeswari Vedachalam Government Arts College
Chengalpet 603 001
India
;
 'drkrr2007@gmail.com'
_publ_contact_author_fax     ?
_publ_contact_author_phone     '91-9841459257'
_publ_section_title
;
Diammonium
tetrakis(isothiocyanato)zincate--1,4,10,13,16-hexaoxacyclooctadecane--water
(1/2/1)
;
loop_
    _publ_author_name
    _publ_author_footnote
    _publ_author_address
    'K. Showrilu' .
;
Research and Development Centre,
Bharathiyar University,
Coimbatore 641 046
India
;
    'K. Rajarajan' .
;
Department of Physics
Rajeswari Vedachalam Government Arts College
Chengalpet 603 001
India
;
    'NizamMohideen, M.' .
;
Department of Physics
The New College (Autonomous)
Chennai 600 014
India
;
data_I
_audit_creation_method     SHELXL-97
_chemical_name_systematic
;\
Diammonium tetrakis(isothiocyanato)zincate--1,4,10,13,16-\
hexaoxacyclooctadecane--water (1/2/1)
;
_chemical_name_common     ?
_chemical_formula_moiety     '2(N H4 +), C4 N4 S4 Zn 2-, 2(C12 H24 O6), H2 O'
_chemical_formula_sum     'C28 H58 N6 O13 S4 Zn'
_chemical_formula_iupac     '(N H4)2 [Zn (N C S)4], 2C12 H24 O6, H2 O'
_chemical_formula_weight     880.41
_chemical_melting_point     ?
_symmetry_cell_setting     orthorhombic
_symmetry_space_group_name_H-M     'P n m a'
_symmetry_space_group_name_Hall     '-P 2ac 2n'
loop_
    _symmetry_equiv_pos_as_xyz
    'x, y, z'
    '-x+1/2, -y, z+1/2'
    'x+1/2, -y+1/2, -z+1/2'
    '-x, y+1/2, -z'
    '-x, -y, -z'
    'x-1/2, y, -z-1/2'
    '-x-1/2, y-1/2, z-1/2'
    'x, -y-1/2, z'
_cell_length_a     22.7875(12)
_cell_length_b     23.6254(12)
_cell_length_c     8.5593(5)
_cell_angle_alpha     90.00
_cell_angle_beta     90.00
_cell_angle_gamma     90.00
_cell_volume     4608.0(4)
_cell_formula_units_Z     4
_cell_measurement_reflns_used     5119
_cell_measurement_theta_min     2.64
_cell_measurement_theta_max     26.69
_cell_measurement_temperature     293(2)
_exptl_crystal_description     Block
_exptl_crystal_colour     Colourless
_exptl_crystal_size_max     0.30
_exptl_crystal_size_mid     0.25
_exptl_crystal_size_min     0.20
_exptl_crystal_density_diffrn     1.269
_exptl_crystal_density_meas     ?
_exptl_crystal_density_method     'not measured'
_exptl_crystal_F_000     1864
_exptl_absorpt_coefficient_mu     0.771
_exptl_absorpt_correction_type     multi-scan
_exptl_absorpt_process_details     '(SADABS; Sheldrick, 2004)'
_exptl_absorpt_correction_T_min     0.8016
_exptl_absorpt_correction_T_max     0.8610
_exptl_special_details     ?
_diffrn_ambient_temperature     293(2)
_diffrn_radiation_type     MoK\a
_diffrn_radiation_wavelength     0.71073
_diffrn_radiation_source     'fine-focus sealed tube'
_diffrn_radiation_monochromator     graphite
_diffrn_measurement_device_type
;
Bruker Kappa APEXII CCD
;
_diffrn_measurement_method     '\w and \f scan'
_diffrn_detector_area_resol_mean     ?
_diffrn_reflns_number     24101
_diffrn_reflns_av_R_equivalents     0.0576
_diffrn_reflns_av_sigmaI/netI     0.0563
_diffrn_reflns_theta_min     2.48
_diffrn_reflns_theta_max     25.99
_diffrn_reflns_theta_full     25.99
_diffrn_measured_fraction_theta_max     0.999
_diffrn_measured_fraction_theta_full     0.999
_diffrn_reflns_limit_h_min     -24
_diffrn_reflns_limit_h_max     28
_diffrn_reflns_limit_k_min     -19
_diffrn_reflns_limit_k_max     29
_diffrn_reflns_limit_l_min     -10
_diffrn_reflns_limit_l_max     9
_diffrn_standards_number     0
_diffrn_standards_interval_count     ?
_diffrn_standards_interval_time     ?
_diffrn_standards_decay_%     ?
_refine_special_details
;
Refinement of <i>F</i>^2^ against ALL reflections. The weighted <i>R</i>-factor
<i>wR</i> and goodness of fit <i>S</i> are based on <i>F</i>^2^, conventional
<i>R</i>-factors <i>R</i> are based on <i>F</i>, with <i>F</i> set to zero for
negative <i>F</i>^2^. The threshold expression of <i>F</i>^2^ >
\s(<i>F</i>^2^) is used only for calculating <i>R</i>-factors(gt) <i>etc</i>.
and is not relevant to the choice of reflections for refinement.
<i>R</i>-factors based on <i>F</i>^2^ are statistically about twice as large
as those based on <i>F</i>, and <i>R</i>- factors based on ALL data will be
even larger.
;
_reflns_number_total     4641
_reflns_number_gt     2467
_reflns_threshold_expression     I>2\s(I)
_refine_ls_structure_factor_coef     Fsqd
_refine_ls_matrix_type     full
_refine_ls_R_factor_all     0.1190
_refine_ls_R_factor_gt     0.0518
_refine_ls_wR_factor_gt     0.1348
_refine_ls_wR_factor_ref     0.1749
_refine_ls_goodness_of_fit_ref     1.004
_refine_ls_restrained_S_all     0.998
_refine_ls_number_reflns     4641
_refine_ls_number_parameters     454
_refine_ls_number_restraints     276
_refine_ls_hydrogen_treatment     mixed
_refine_ls_weighting_scheme     calc
_refine_ls_weighting_details
         'calc w=1/[\s^2^(Fo^2^)+(0.0932P)^2^+0.2607P] where P=(Fo^2^+2Fc^2^)/3'
_atom_sites_solution_hydrogens     geom
_atom_sites_solution_primary     direct
_atom_sites_solution_secondary     difmap
_refine_ls_shift/su_max     0.001
_refine_ls_shift/su_mean     0.000
_refine_diff_density_max     0.717
_refine_diff_density_min     -0.244
_refine_ls_extinction_method     none
_refine_ls_extinction_coef     ?
loop_
    _atom_type_symbol
    _atom_type_description
    _atom_type_scat_dispersion_real
    _atom_type_scat_dispersion_imag
    _atom_type_scat_source
    'C' 'C' 0.0033 0.0016
                         'International Tables Vol C Tables 4.2.6.8 and 6.1.1.4'
    'H' 'H' 0.0000 0.0000
                         'International Tables Vol C Tables 4.2.6.8 and 6.1.1.4'
    'N' 'N' 0.0061 0.0033
                         'International Tables Vol C Tables 4.2.6.8 and 6.1.1.4'
    'O' 'O' 0.0106 0.0060
                         'International Tables Vol C Tables 4.2.6.8 and 6.1.1.4'
    'S' 'S' 0.1246 0.1234
                         'International Tables Vol C Tables 4.2.6.8 and 6.1.1.4'
    'Zn' 'Zn' 0.2839 1.4301
                         'International Tables Vol C Tables 4.2.6.8 and 6.1.1.4'
_computing_data_collection     'APEX2 (Bruker, 2004)'
_computing_cell_refinement     'APEX2 and SAINT (Bruker, 2004)'
_computing_data_reduction     'SAINT and XPREP (Bruker, 2004)'
_computing_structure_solution     'SHELXS97 (Sheldrick, 2008)'
_computing_structure_refinement     'SHELXL97 (Sheldrick, 2008)'
_computing_molecular_graphics
 'ORTEP-3 for Windows (Farrugia, 2012) and Mercury (Macrae <i>et al.</i>, 2008)'
_computing_publication_material
;
WinGX (Farrugia, 2012) and PLATON (Spek, 2009)
;
loop_
    _atom_site_type_symbol
    _atom_site_label
    _atom_site_fract_x
    _atom_site_fract_y
    _atom_site_fract_z
    _atom_site_U_iso_or_equiv
    _atom_site_adp_type
    _atom_site_calc_flag
    _atom_site_refinement_flags
    _atom_site_occupancy
    _atom_site_symmetry_multiplicity
    _atom_site_disorder_assembly
    _atom_site_disorder_group
    C C1 0.51074(15) 0.13492(16) 0.9699(5) 0.0534(10) Uani d . 1 1 . .
    C C2 0.6728(3) 0.2500 0.7518(7) 0.0668(16) Uani d SD 1 2 . .
    C C3 0.4978(4) 0.2500 0.4932(11) 0.094(2) Uani d SD 1 2 . .
    O O1 0.6093(3) 0.0412(3) 0.5640(8) 0.086(2) Uani d PDU 0.666(8) 1 A 1
    O O2 0.6025(4) -0.0710(3) 0.4650(8) 0.082(2) Uani d PDU 0.666(8) 1 A 1
    O O3 0.6681(3) -0.1007(3) 0.1940(9) 0.079(2) Uani d PDU 0.666(8) 1 A 1
    O O4 0.6950(3) -0.0163(3) -0.0249(8) 0.0798(19) Uani d PDU 0.666(8) 1 A 1
    O O5 0.6998(3) 0.0974(4) 0.0798(7) 0.083(2) Uani d PDU 0.666(8) 1 A 1
    O O6 0.6318(3) 0.1232(3) 0.3415(9) 0.092(2) Uani d PDU 0.666(8) 1 A 1
    C C4 0.6209(4) 0.1375(4) 0.4993(11) 0.103(3) Uani d PDU 0.666(8) 1 A 1
    H H4A 0.6025 0.1744 0.5053 0.124 Uiso calc PR 0.666(8) 1 A 1
    H H4B 0.6576 0.1388 0.5567 0.124 Uiso calc PR 0.666(8) 1 A 1
    C C5 0.5811(4) 0.0935(4) 0.5696(12) 0.106(3) Uani d PDU 0.666(8) 1 A 1
    H H5A 0.5721 0.1034 0.6770 0.127 Uiso calc PR 0.666(8) 1 A 1
    H H5B 0.5446 0.0918 0.5115 0.127 Uiso calc PR 0.666(8) 1 A 1
    C C6 0.5761(5) 0.0013(5) 0.6449(14) 0.097(4) Uani d PDU 0.666(8) 1 A 1
    H H6A 0.5363 0.0007 0.6046 0.116 Uiso calc PR 0.666(8) 1 A 1
    H H6B 0.5745 0.0110 0.7549 0.116 Uiso calc PR 0.666(8) 1 A 1
    C C7 0.6040(4) -0.0556(5) 0.6243(9) 0.102(3) Uani d PDU 0.666(8) 1 A 1
    H H7A 0.6443 -0.0544 0.6603 0.122 Uiso calc PR 0.666(8) 1 A 1
    H H7B 0.5831 -0.0835 0.6859 0.122 Uiso calc PR 0.666(8) 1 A 1
    C C8 0.6256(5) -0.1260(4) 0.4391(12) 0.103(3) Uani d PDU 0.666(8) 1 A 1
    H H8A 0.6009 -0.1539 0.4898 0.123 Uiso calc PR 0.666(8) 1 A 1
    H H8B 0.6646 -0.1286 0.4840 0.123 Uiso calc PR 0.666(8) 1 A 1
    C C9 0.6284(4) -0.1378(4) 0.2670(12) 0.094(3) Uani d PDU 0.666(8) 1 A 1
    H H9A 0.6407 -0.1766 0.2500 0.113 Uiso calc PR 0.666(8) 1 A 1
    H H9B 0.5897 -0.1331 0.2214 0.113 Uiso calc PR 0.666(8) 1 A 1
    C C10 0.6751(5) -0.1127(5) 0.0337(12) 0.093(4) Uani d PDU 0.666(8) 1 A 1
    H H10A 0.6377 -0.1093 -0.0199 0.111 Uiso calc PR 0.666(8) 1 A 1
    H H10B 0.6895 -0.1510 0.0198 0.111 Uiso calc PR 0.666(8) 1 A 1
    C C11 0.7185(4) -0.0709(4) -0.0321(10) 0.091(3) Uani d PDU 0.666(8) 1 A 1
    H H11A 0.7547 -0.0724 0.0273 0.109 Uiso calc PR 0.666(8) 1 A 1
    H H11B 0.7273 -0.0805 -0.1397 0.109 Uiso calc PR 0.666(8) 1 A 1
    C C12 0.7343(5) 0.0238(5) -0.0886(15) 0.094(4) Uani d PDU 0.666(8) 1 A 1
    H H12A 0.7426 0.0148 -0.1969 0.113 Uiso calc PR 0.666(8) 1 A 1
    H H12B 0.7709 0.0237 -0.0308 0.113 Uiso calc PR 0.666(8) 1 A 1
    C C13 0.7052(4) 0.0806(5) -0.0767(10) 0.098(3) Uani d PDU 0.666(8) 1 A 1
    H H13A 0.7282 0.1084 -0.1333 0.118 Uiso calc PR 0.666(8) 1 A 1
    H H13B 0.6666 0.0788 -0.1241 0.118 Uiso calc PR 0.666(8) 1 A 1
    C C14 0.6687(5) 0.1489(5) 0.0924(14) 0.107(4) Uani d PDU 0.666(8) 1 A 1
    H H14A 0.6296 0.1447 0.0488 0.129 Uiso calc PR 0.666(8) 1 A 1
    H H14B 0.6889 0.1785 0.0351 0.129 Uiso calc PR 0.666(8) 1 A 1
    C C15 0.6647(5) 0.1645(4) 0.2617(13) 0.107(3) Uani d PDU 0.666(8) 1 A 1
    H H15A 0.7038 0.1669 0.3062 0.128 Uiso calc PR 0.666(8) 1 A 1
    H H15B 0.6460 0.2012 0.2726 0.128 Uiso calc PR 0.666(8) 1 A 1
    O O1' 0.6101(6) 0.0748(7) 0.5055(18) 0.095(4) Uani d PDU 0.334(8) 1 A 2
    O O2' 0.5880(8) -0.0418(7) 0.489(2) 0.094(4) Uani d PDU 0.334(8) 1 A 2
    O O3' 0.6481(6) -0.1061(6) 0.2641(16) 0.073(4) Uani d PDU 0.334(8) 1 A 2
    O O4' 0.6913(5) -0.0500(6) 0.0013(14) 0.062(3) Uani d PDU 0.334(8) 1 A 2
    O O5' 0.7128(6) 0.0659(6) 0.0284(19) 0.082(4) Uani d PDU 0.334(8) 1 A 2
    O O6' 0.6437(7) 0.1284(6) 0.2342(19) 0.103(5) Uani d PDU 0.334(8) 1 A 2
    C C4' 0.6350(10) 0.1591(9) 0.373(2) 0.115(6) Uani d PDU 0.334(8) 1 A 2
    H H4'1 0.6223 0.1974 0.3495 0.138 Uiso calc PR 0.334(8) 1 A 2
    H H4'2 0.6714 0.1613 0.4319 0.138 Uiso calc PR 0.334(8) 1 A 2
    C C5' 0.5891(10) 0.1293(8) 0.468(3) 0.118(7) Uani d PDU 0.334(8) 1 A 2
    H H5'1 0.5809 0.1504 0.5623 0.142 Uiso calc PR 0.334(8) 1 A 2
    H H5'2 0.5531 0.1263 0.4079 0.142 Uiso calc PR 0.334(8) 1 A 2
    C C6' 0.5720(9) 0.0449(9) 0.604(2) 0.103(6) Uani d PDU 0.334(8) 1 A 2
    H H6'1 0.5334 0.0432 0.5563 0.124 Uiso calc PR 0.334(8) 1 A 2
    H H6'2 0.5683 0.0649 0.7024 0.124 Uiso calc PR 0.334(8) 1 A 2
    C C7' 0.5935(12) -0.0141(10) 0.634(2) 0.098(7) Uani d PDU 0.334(8) 1 A 2
    H H7'1 0.6340 -0.0137 0.6686 0.118 Uiso calc PR 0.334(8) 1 A 2
    H H7'2 0.5697 -0.0326 0.7132 0.118 Uiso calc PR 0.334(8) 1 A 2
    C C8' 0.6053(10) -0.0980(7) 0.513(2) 0.094(6) Uani d PDU 0.334(8) 1 A 2
    H H8'1 0.5787 -0.1159 0.5865 0.113 Uiso calc PR 0.334(8) 1 A 2
    H H8'2 0.6444 -0.0987 0.5586 0.113 Uiso calc PR 0.334(8) 1 A 2
    C C9' 0.6055(9) -0.1305(8) 0.363(2) 0.093(6) Uani d PDU 0.334(8) 1 A 2
    H H9'1 0.6148 -0.1699 0.3822 0.112 Uiso calc PR 0.334(8) 1 A 2
    H H9'2 0.5671 -0.1285 0.3139 0.112 Uiso calc PR 0.334(8) 1 A 2
    C C10' 0.6499(6) -0.1330(6) 0.1179(19) 0.071(4) Uani d PDU 0.334(8) 1 A 2
    H H10C 0.6134 -0.1267 0.0621 0.085 Uiso calc PR 0.334(8) 1 A 2
    H H10D 0.6553 -0.1735 0.1312 0.085 Uiso calc PR 0.334(8) 1 A 2
    C C11' 0.7003(6) -0.1085(6) 0.028(3) 0.058(4) Uani d PDU 0.334(8) 1 A 2
    H H11C 0.7365 -0.1139 0.0858 0.070 Uiso calc PR 0.334(8) 1 A 2
    H H11D 0.7041 -0.1279 -0.0716 0.070 Uiso calc PR 0.334(8) 1 A 2
    C C12' 0.7390(6) -0.0224(7) -0.0687(18) 0.080(4) Uani d PDU 0.334(8) 1 A 2
    H H12C 0.7514 -0.0431 -0.1608 0.096 Uiso calc PR 0.334(8) 1 A 2
    H H12D 0.7717 -0.0209 0.0038 0.096 Uiso calc PR 0.334(8) 1 A 2
    C C13' 0.7211(12) 0.0367(9) -0.114(2) 0.082(6) Uani d PDU 0.334(8) 1 A 2
    H H13C 0.7515 0.0547 -0.1755 0.098 Uiso calc PR 0.334(8) 1 A 2
    H H13D 0.6850 0.0362 -0.1738 0.098 Uiso calc PR 0.334(8) 1 A 2
    C C14' 0.6902(10) 0.1195(6) -0.007(3) 0.105(6) Uani d PDU 0.334(8) 1 A 2
    H H14C 0.6521 0.1152 -0.0563 0.125 Uiso calc PR 0.334(8) 1 A 2
    H H14D 0.7160 0.1382 -0.0809 0.125 Uiso calc PR 0.334(8) 1 A 2
    C C15' 0.6838(11) 0.1560(10) 0.135(3) 0.105(7) Uani d PDU 0.334(8) 1 A 2
    H H15C 0.7213 0.1605 0.1871 0.127 Uiso calc PR 0.334(8) 1 A 2
    H H15D 0.6692 0.1932 0.1067 0.127 Uiso calc PR 0.334(8) 1 A 2
    N N1 0.52011(15) 0.18067(14) 0.9297(4) 0.0703(10) Uani d . 1 1 B .
    N N2 0.6247(3) 0.2500 0.7865(7) 0.0768(16) Uani d S 1 2 B .
    N N3 0.5010(3) 0.2500 0.6166(7) 0.0796(16) Uani d S 1 2 B .
    N N4 0.61488(17) 0.01292(18) 0.2144(5) 0.0594(9) Uani d D 1 1 . .
    S S1 0.49673(5) 0.07035(4) 1.02060(15) 0.0704(4) Uani d . 1 1 . .
    S S2 0.7443(4) 0.2500 0.740(7) 0.100(6) Uani d SPDU 0.39(9) 2 B 1
    S S2A 0.7397(6) 0.2500 0.684(5) 0.098(5) Uani d SPDU 0.61(9) 2 B 2
    S S3 0.5017(4) 0.2703(4) 0.3036(5) 0.138(3) Uani d PDU 0.376(9) 1 . 1
    S S3A 0.4660(14) 0.2500 0.3119(17) 0.161(7) Uani d SPDU 0.248(18) 2 . 2
    Zn Zn1 0.54016(3) 0.2500 0.82110(8) 0.0587(3) Uani d S 1 2 . .
    O O1W 0.3179(18) 0.2500 0.361(5) 0.328(15) Uani d SPD 0.425(15) 2 C 1
    O O2W 0.3443(14) 0.2500 0.199(3) 0.328(15) Uani d SPD 0.575(15) 2 C 2
    H H1W 0.31(2) 0.2500 0.258(11) 0.492 Uiso d SPD 0.425(15) 2 C 1
    H H2W 0.289(15) 0.2500 0.43(4) 0.492 Uiso d SPD 0.425(15) 2 C 1
    H H3W 0.327(15) 0.2500 0.29(2) 0.492 Uiso d SPD 0.575(15) 2 C 2
    H H4W 0.384(3) 0.2500 0.19(5) 0.492 Uiso d SPD 0.575(15) 2 C 2
    H H4E 0.609(2) -0.0122(17) 0.288(4) 0.11(2) Uiso d D 1 1 . .
    H H4F 0.5826(12) 0.016(2) 0.160(5) 0.099(18) Uiso d D 1 1 . .
    H H4G 0.6438(14) 0.0081(19) 0.148(4) 0.097(17) Uiso d D 1 1 . .
    H H4H 0.624(2) 0.0393(16) 0.282(5) 0.11(2) Uiso d D 1 1 . .
loop_
    _atom_site_aniso_label
    _atom_site_aniso_U_11
    _atom_site_aniso_U_22
    _atom_site_aniso_U_33
    _atom_site_aniso_U_12
    _atom_site_aniso_U_13
    _atom_site_aniso_U_23
    C1 0.048(2) 0.053(2) 0.059(3) 0.0033(18) 0.0027(18) 0.004(2)
    C2 0.089(5) 0.043(3) 0.069(4) 0.000 0.003(4) 0.000
    C3 0.110(6) 0.090(5) 0.083(6) 0.000 -0.001(5) 0.000
    O1 0.080(4) 0.112(5) 0.067(4) 0.007(4) 0.016(3) -0.017(4)
    O2 0.097(5) 0.083(5) 0.065(4) -0.013(4) -0.009(3) 0.026(4)
    O3 0.085(5) 0.073(4) 0.081(5) 0.002(3) -0.018(4) -0.011(4)
    O4 0.061(4) 0.113(5) 0.065(4) 0.007(4) 0.013(3) -0.003(4)
    O5 0.082(4) 0.087(5) 0.080(5) -0.003(4) -0.014(3) 0.031(4)
    O6 0.110(4) 0.070(4) 0.097(6) 0.012(3) -0.008(4) -0.008(4)
    C4 0.108(7) 0.098(7) 0.102(7) 0.038(6) -0.010(6) -0.047(6)
    C5 0.094(6) 0.137(8) 0.086(7) 0.031(7) 0.011(5) -0.042(7)
    C6 0.096(8) 0.139(10) 0.056(6) -0.014(7) 0.023(5) -0.013(6)
    C7 0.114(6) 0.133(8) 0.059(6) -0.031(6) 0.004(5) 0.023(6)
    C8 0.120(8) 0.084(6) 0.105(8) -0.019(6) -0.026(6) 0.030(6)
    C9 0.105(7) 0.057(5) 0.119(9) 0.002(5) -0.032(6) -0.006(6)
    C10 0.092(9) 0.089(7) 0.097(7) 0.030(6) -0.022(7) -0.033(6)
    C11 0.078(6) 0.131(9) 0.063(5) 0.038(7) 0.002(5) -0.034(6)
    C12 0.061(6) 0.155(10) 0.068(7) -0.007(6) 0.017(5) 0.000(8)
    C13 0.085(6) 0.138(9) 0.072(6) -0.023(6) 0.007(5) 0.022(7)
    C14 0.122(7) 0.075(7) 0.124(9) -0.010(6) -0.040(7) 0.036(7)
    C15 0.129(7) 0.058(5) 0.133(9) 0.009(5) -0.017(7) 0.012(6)
    O1' 0.087(7) 0.101(10) 0.097(10) 0.023(8) 0.017(7) -0.039(8)
    O2' 0.098(9) 0.108(11) 0.075(8) -0.022(8) -0.004(7) 0.019(8)
    O3' 0.072(8) 0.053(6) 0.094(10) -0.012(6) -0.007(6) 0.004(7)
    O4' 0.047(6) 0.076(8) 0.063(7) 0.009(6) 0.018(5) -0.014(7)
    O5' 0.086(8) 0.095(9) 0.066(8) -0.023(7) -0.022(7) 0.027(8)
    O6' 0.123(10) 0.056(7) 0.129(14) 0.007(6) -0.046(9) -0.009(8)
    C4' 0.141(13) 0.061(10) 0.143(16) 0.026(10) -0.024(12) -0.034(11)
    C5' 0.112(12) 0.095(11) 0.147(15) 0.034(11) -0.015(12) -0.051(11)
    C6' 0.106(12) 0.123(14) 0.081(11) -0.001(12) 0.026(10) -0.014(11)
    C7' 0.102(13) 0.123(14) 0.070(12) -0.014(12) 0.020(10) 0.002(12)
    C8' 0.104(11) 0.094(12) 0.084(12) -0.036(10) 0.006(10) 0.031(10)
    C9' 0.113(12) 0.075(10) 0.091(13) -0.040(9) -0.017(10) 0.024(10)
    C10' 0.063(8) 0.051(7) 0.099(11) 0.007(6) -0.011(8) -0.016(8)
    C11' 0.044(9) 0.058(8) 0.074(9) 0.003(7) -0.007(7) -0.024(7)
    C12' 0.087(10) 0.102(11) 0.052(9) -0.019(9) 0.017(7) -0.023(9)
    C13' 0.083(12) 0.114(13) 0.049(10) -0.023(11) 0.004(9) 0.022(9)
    C14' 0.124(12) 0.084(11) 0.106(13) -0.024(10) -0.035(11) 0.035(11)
    C15' 0.140(13) 0.057(9) 0.120(16) -0.020(10) -0.046(12) 0.011(10)
    N1 0.087(2) 0.0477(19) 0.076(3) -0.0038(17) 0.0057(19) 0.0091(19)
    N2 0.069(3) 0.063(3) 0.099(5) 0.000 0.015(3) 0.000
    N3 0.110(5) 0.068(3) 0.060(4) 0.000 0.009(4) 0.000
    N4 0.061(3) 0.067(2) 0.051(3) 0.007(2) -0.001(2) -0.002(2)
    S1 0.0688(7) 0.0521(6) 0.0903(9) -0.0072(5) -0.0075(6) 0.0253(6)
    S2 0.080(5) 0.099(5) 0.121(17) 0.000 0.029(5) 0.000
    S2A 0.070(3) 0.104(3) 0.121(12) 0.000 0.025(4) 0.000
    S3 0.149(6) 0.198(9) 0.067(3) -0.007(4) -0.005(3) 0.016(3)
    S3A 0.234(17) 0.175(14) 0.076(7) 0.000 0.019(11) 0.000
    Zn1 0.0725(5) 0.0362(3) 0.0674(5) 0.000 0.0085(4) 0.000
    O1W 0.39(3) 0.34(2) 0.25(3) 0.000 -0.20(3) 0.000
    O2W 0.39(3) 0.34(2) 0.25(3) 0.000 -0.20(3) 0.000
_geom_special_details
;
All e.s.d.'s (except the e.s.d. in the dihedral angle between two l.s. planes)
are estimated using the full covariance matrix. The cell e.s.d.'s are taken
into account individually in the estimation of e.s.d.'s in distances, angles
and torsion angles; correlations between e.s.d.'s in cell parameters are only
used when they are defined by crystal symmetry. An approximate (isotropic)
treatment of cell e.s.d.'s is used for estimating e.s.d.'s involving l.s.
planes.
;
loop_
    _geom_bond_atom_site_label_1
    _geom_bond_atom_site_label_2
    _geom_bond_site_symmetry_2
    _geom_bond_distance
    _geom_bond_publ_flag
    C1 N1 . 1.154(4) ?
    C1 S1 . 1.618(4) ?
    C2 N2 . 1.136(7) ?
    C2 S2A . 1.631(9) ?
    C2 S2 . 1.632(10) ?
    C3 N3 . 1.058(8) ?
    C3 S3 8_565 1.695(10) ?
    C3 S3 . 1.695(10) ?
    C3 S3A . 1.714(12) ?
    O1 C6 . 1.393(9) ?
    O1 C5 . 1.394(8) ?
    O2 C7 . 1.411(8) ?
    O2 C8 . 1.420(8) ?
    O3 C9 . 1.406(8) ?
    O3 C10 . 1.410(8) ?
    O4 C11 . 1.398(7) ?
    O4 C12 . 1.411(9) ?
    O5 C13 . 1.402(8) ?
    O5 C14 . 1.413(9) ?
    O6 C15 . 1.407(8) ?
    O6 C4 . 1.414(8) ?
    C4 C5 . 1.504(8) ?
    C4 H4A . 0.9700 ?
    C4 H4B . 0.9700 ?
    C5 H5A . 0.9700 ?
    C5 H5B . 0.9700 ?
    C6 C7 . 1.499(9) ?
    C6 H6A . 0.9700 ?
    C6 H6B . 0.9700 ?
    C7 H7A . 0.9700 ?
    C7 H7B . 0.9700 ?
    C8 C9 . 1.501(8) ?
    C8 H8A . 0.9700 ?
    C8 H8B . 0.9700 ?
    C9 H9A . 0.9700 ?
    C9 H9B . 0.9700 ?
    C10 C11 . 1.507(8) ?
    C10 H10A . 0.9700 ?
    C10 H10B . 0.9700 ?
    C11 H11A . 0.9700 ?
    C11 H11B . 0.9700 ?
    C12 C13 . 1.501(8) ?
    C12 H12A . 0.9700 ?
    C12 H12B . 0.9700 ?
    C13 H13A . 0.9700 ?
    C13 H13B . 0.9700 ?
    C14 C15 . 1.497(9) ?
    C14 H14A . 0.9700 ?
    C14 H14B . 0.9700 ?
    C15 H15A . 0.9700 ?
    C15 H15B . 0.9700 ?
    O1' C6' . 1.401(10) ?
    O1' C5' . 1.411(10) ?
    O2' C8' . 1.401(10) ?
    O2' C7' . 1.410(10) ?
    O3' C10' . 1.405(10) ?
    O3' C9' . 1.410(10) ?
    O4' C12' . 1.403(9) ?
    O4' C11' . 1.414(10) ?
    O5' C14' . 1.403(10) ?
    O5' C13' . 1.409(10) ?
    O6' C15' . 1.406(10) ?
    O6' C4' . 1.409(10) ?
    C4' C5' . 1.497(10) ?
    C4' H4'1 . 0.9700 ?
    C4' H4'2 . 0.9700 ?
    C5' H5'1 . 0.9700 ?
    C5' H5'2 . 0.9700 ?
    C6' C7' . 1.501(10) ?
    C6' H6'1 . 0.9700 ?
    C6' H6'2 . 0.9700 ?
    C7' H7'1 . 0.9700 ?
    C7' H7'2 . 0.9700 ?
    C8' C9' . 1.500(10) ?
    C8' H8'1 . 0.9700 ?
    C8' H8'2 . 0.9700 ?
    C9' H9'1 . 0.9700 ?
    C9' H9'2 . 0.9700 ?
    C10' C11' . 1.500(10) ?
    C10' H10C . 0.9700 ?
    C10' H10D . 0.9700 ?
    C11' H11C . 0.9700 ?
    C11' H11D . 0.9700 ?
    C12' C13' . 1.506(10) ?
    C12' H12C . 0.9700 ?
    C12' H12D . 0.9700 ?
    C13' H13C . 0.9700 ?
    C13' H13D . 0.9700 ?
    C14' C15' . 1.499(10) ?
    C14' H14C . 0.9700 ?
    C14' H14D . 0.9700 ?
    C15' H15C . 0.9700 ?
    C15' H15D . 0.9700 ?
    N1 Zn1 . 1.938(3) ?
    N2 Zn1 . 1.948(6) ?
    N3 Zn1 . 1.964(7) ?
    N4 H4E . 0.873(10) ?
    N4 H4F . 0.874(10) ?
    N4 H4G . 0.878(10) ?
    N4 H4H . 0.878(10) ?
    S3 S3 8_565 0.957(17) ?
    Zn1 N1 8_565 1.938(3) ?
    O1W H1W . 0.900(11) ?
    O1W H2W . 0.899(10) ?
    O1W H3W . 0.61(7) ?
    O2W H1W . 0.9(5) ?
    O2W H3W . 0.900(10) ?
    O2W H4W . 0.898(11) ?
loop_
    _geom_angle_atom_site_label_1
    _geom_angle_atom_site_label_2
    _geom_angle_atom_site_label_3
    _geom_angle_site_symmetry_1
    _geom_angle_site_symmetry_3
    _geom_angle
    _geom_angle_publ_flag
    N1 C1 S1 . . 178.1(4) ?
    N2 C2 S2A . . 174.3(16) ?
    N2 C2 S2 . . 168(2) ?
    N3 C3 S3 . 8_565 162.2(5) ?
    N3 C3 S3 . . 162.2(5) ?
    N3 C3 S3A . . 158.9(13) ?
    C6 O1 C5 . . 109.4(8) ?
    C7 O2 C8 . . 112.2(8) ?
    C9 O3 C10 . . 112.3(7) ?
    C11 O4 C12 . . 111.0(8) ?
    C13 O5 C14 . . 111.2(9) ?
    C15 O6 C4 . . 113.1(9) ?
    O6 C4 C5 . . 108.9(7) ?
    O6 C4 H4A . . 109.9 ?
    C5 C4 H4A . . 109.9 ?
    O6 C4 H4B . . 109.9 ?
    C5 C4 H4B . . 109.9 ?
    H4A C4 H4B . . 108.3 ?
    O1 C5 C4 . . 108.7(9) ?
    O1 C5 H5A . . 110.0 ?
    C4 C5 H5A . . 110.0 ?
    O1 C5 H5B . . 110.0 ?
    C4 C5 H5B . . 110.0 ?
    H5A C5 H5B . . 108.3 ?
    O1 C6 C7 . . 108.6(8) ?
    O1 C6 H6A . . 110.0 ?
    C7 C6 H6A . . 110.0 ?
    O1 C6 H6B . . 110.0 ?
    C7 C6 H6B . . 110.0 ?
    H6A C6 H6B . . 108.4 ?
    O2 C7 C6 . . 109.5(9) ?
    O2 C7 H7A . . 109.8 ?
    C6 C7 H7A . . 109.8 ?
    O2 C7 H7B . . 109.8 ?
    C6 C7 H7B . . 109.8 ?
    H7A C7 H7B . . 108.2 ?
    O2 C8 C9 . . 109.8(7) ?
    O2 C8 H8A . . 109.7 ?
    C9 C8 H8A . . 109.7 ?
    O2 C8 H8B . . 109.7 ?
    C9 C8 H8B . . 109.7 ?
    H8A C8 H8B . . 108.2 ?
    O3 C9 C8 . . 110.4(8) ?
    O3 C9 H9A . . 109.6 ?
    C8 C9 H9A . . 109.6 ?
    O3 C9 H9B . . 109.6 ?
    C8 C9 H9B . . 109.6 ?
    H9A C9 H9B . . 108.1 ?
    O3 C10 C11 . . 107.8(8) ?
    O3 C10 H10A . . 110.2 ?
    C11 C10 H10A . . 110.2 ?
    O3 C10 H10B . . 110.2 ?
    C11 C10 H10B . . 110.2 ?
    H10A C10 H10B . . 108.5 ?
    O4 C11 C10 . . 109.8(9) ?
    O4 C11 H11A . . 109.7 ?
    C10 C11 H11A . . 109.7 ?
    O4 C11 H11B . . 109.7 ?
    C10 C11 H11B . . 109.7 ?
    H11A C11 H11B . . 108.2 ?
    O4 C12 C13 . . 107.1(9) ?
    O4 C12 H12A . . 110.3 ?
    C13 C12 H12A . . 110.3 ?
    O4 C12 H12B . . 110.3 ?
    C13 C12 H12B . . 110.3 ?
    H12A C12 H12B . . 108.6 ?
    O5 C13 C12 . . 110.9(11) ?
    O5 C13 H13A . . 109.5 ?
    C12 C13 H13A . . 109.5 ?
    O5 C13 H13B . . 109.5 ?
    C12 C13 H13B . . 109.5 ?
    H13A C13 H13B . . 108.0 ?
    O5 C14 C15 . . 108.4(9) ?
    O5 C14 H14A . . 110.0 ?
    C15 C14 H14A . . 110.0 ?
    O5 C14 H14B . . 110.0 ?
    C15 C14 H14B . . 110.0 ?
    H14A C14 H14B . . 108.4 ?
    O6 C15 C14 . . 109.4(11) ?
    O6 C15 H15A . . 109.8 ?
    C14 C15 H15A . . 109.8 ?
    O6 C15 H15B . . 109.8 ?
    C14 C15 H15B . . 109.8 ?
    H15A C15 H15B . . 108.2 ?
    C6' O1' C5' . . 112.8(17) ?
    C8' O2' C7' . . 106.5(15) ?
    C10' O3' C9' . . 111.7(14) ?
    C12' O4' C11' . . 114.2(14) ?
    C14' O5' C13' . . 107.7(17) ?
    C15' O6' C4' . . 111.2(18) ?
    O6' C4' C5' . . 108(2) ?
    O6' C4' H4'1 . . 110.1 ?
    C5' C4' H4'1 . . 110.1 ?
    O6' C4' H4'2 . . 110.1 ?
    C5' C4' H4'2 . . 110.1 ?
    H4'1 C4' H4'2 . . 108.4 ?
    O1' C5' C4' . . 108.5(17) ?
    O1' C5' H5'1 . . 110.0 ?
    C4' C5' H5'1 . . 110.0 ?
    O1' C5' H5'2 . . 110.0 ?
    C4' C5' H5'2 . . 110.0 ?
    H5'1 C5' H5'2 . . 108.4 ?
    O1' C6' C7' . . 112(2) ?
    O1' C6' H6'1 . . 109.3 ?
    C7' C6' H6'1 . . 109.3 ?
    O1' C6' H6'2 . . 109.3 ?
    C7' C6' H6'2 . . 109.3 ?
    H6'1 C6' H6'2 . . 108.0 ?
    O2' C7' C6' . . 104.5(18) ?
    O2' C7' H7'1 . . 110.8 ?
    C6' C7' H7'1 . . 110.8 ?
    O2' C7' H7'2 . . 110.8 ?
    C6' C7' H7'2 . . 110.8 ?
    H7'1 C7' H7'2 . . 108.9 ?
    O2' C8' C9' . . 110.9(17) ?
    O2' C8' H8'1 . . 109.5 ?
    C9' C8' H8'1 . . 109.5 ?
    O2' C8' H8'2 . . 109.5 ?
    C9' C8' H8'2 . . 109.5 ?
    H8'1 C8' H8'2 . . 108.0 ?
    O3' C9' C8' . . 107.9(14) ?
    O3' C9' H9'1 . . 110.1 ?
    C8' C9' H9'1 . . 110.1 ?
    O3' C9' H9'2 . . 110.1 ?
    C8' C9' H9'2 . . 110.1 ?
    H9'1 C9' H9'2 . . 108.4 ?
    O3' C10' C11' . . 107.8(15) ?
    O3' C10' H10C . . 110.1 ?
    C11' C10' H10C . . 110.1 ?
    O3' C10' H10D . . 110.1 ?
    C11' C10' H10D . . 110.1 ?
    H10C C10' H10D . . 108.5 ?
    O4' C11' C10' . . 110.3(12) ?
    O4' C11' H11C . . 109.6 ?
    C10' C11' H11C . . 109.6 ?
    O4' C11' H11D . . 109.6 ?
    C10' C11' H11D . . 109.6 ?
    H11C C11' H11D . . 108.1 ?
    O4' C12' C13' . . 109.3(18) ?
    O4' C12' H12C . . 109.8 ?
    C13' C12' H12C . . 109.8 ?
    O4' C12' H12D . . 109.8 ?
    C13' C12' H12D . . 109.8 ?
    H12C C12' H12D . . 108.3 ?
    O5' C13' C12' . . 105.6(15) ?
    O5' C13' H13C . . 110.6 ?
    C12' C13' H13C . . 110.6 ?
    O5' C13' H13D . . 110.6 ?
    C12' C13' H13D . . 110.6 ?
    H13C C13' H13D . . 108.8 ?
    O5' C14' C15' . . 112(2) ?
    O5' C14' H14C . . 109.1 ?
    C15' C14' H14C . . 109.1 ?
    O5' C14' H14D . . 109.1 ?
    C15' C14' H14D . . 109.1 ?
    H14C C14' H14D . . 107.9 ?
    O6' C15' C14' . . 106.6(19) ?
    O6' C15' H15C . . 110.4 ?
    C14' C15' H15C . . 110.4 ?
    O6' C15' H15D . . 110.4 ?
    C14' C15' H15D . . 110.4 ?
    H15C C15' H15D . . 108.6 ?
    C1 N1 Zn1 . . 168.0(4) ?
    C2 N2 Zn1 . . 173.6(6) ?
    C3 N3 Zn1 . . 157.0(7) ?
    H4E N4 H4F . . 109(5) ?
    H4E N4 H4G . . 119(5) ?
    H4F N4 H4G . . 107(5) ?
    H4E N4 H4H . . 92(5) ?
    H4F N4 H4H . . 120(5) ?
    H4G N4 H4H . . 110(5) ?
    S3 S3 C3 8_565 . 73.6(3) ?
    N1 Zn1 N1 . 8_565 115.4(2) ?
    N1 Zn1 N2 . . 107.82(13) ?
    N1 Zn1 N2 8_565 . 107.82(13) ?
    N1 Zn1 N3 . . 108.70(13) ?
    N1 Zn1 N3 8_565 . 108.70(13) ?
    N2 Zn1 N3 . . 108.2(2) ?
    H1W O1W H2W . . 120(2) ?
    H2W O1W H3W . . 152(10) ?
    H1W O2W H4W . . 152(10) ?
    H3W O2W H4W . . 121(2) ?
loop_
    _geom_torsion_atom_site_label_1
    _geom_torsion_atom_site_label_2
    _geom_torsion_atom_site_label_3
    _geom_torsion_atom_site_label_4
    _geom_torsion_site_symmetry_1
    _geom_torsion_site_symmetry_2
    _geom_torsion_site_symmetry_3
    _geom_torsion_site_symmetry_4
    _geom_torsion
    _geom_torsion_publ_flag
    C15 O6 C4 C5 . . . . 174.9(8) ?
    C6 O1 C5 C4 . . . . 173.1(8) ?
    O6 C4 C5 O1 . . . . 61.5(10) ?
    C5 O1 C6 C7 . . . . 174.5(8) ?
    C8 O2 C7 C6 . . . . -176.9(8) ?
    O1 C6 C7 O2 . . . . -63.5(11) ?
    C7 O2 C8 C9 . . . . -174.4(8) ?
    C10 O3 C9 C8 . . . . 176.1(8) ?
    O2 C8 C9 O3 . . . . 64.5(10) ?
    C9 O3 C10 C11 . . . . -179.8(8) ?
    C12 O4 C11 C10 . . . . -178.8(9) ?
    O3 C10 C11 O4 . . . . -65.3(10) ?
    C11 O4 C12 C13 . . . . 179.6(8) ?
    C14 O5 C13 C12 . . . . -175.7(9) ?
    O4 C12 C13 O5 . . . . 67.7(11) ?
    C13 O5 C14 C15 . . . . -179.8(8) ?
    C4 O6 C15 C14 . . . . -174.1(8) ?
    O5 C14 C15 O6 . . . . -63.7(11) ?
    C15' O6' C4' C5' . . . . 176.4(18) ?
    C6' O1' C5' C4' . . . . 175.5(17) ?
    O6' C4' C5' O1' . . . . 62(2) ?
    C5' O1' C6' C7' . . . . 176.4(18) ?
    C8' O2' C7' C6' . . . . -177.5(18) ?
    O1' C6' C7' O2' . . . . -68(3) ?
    C7' O2' C8' C9' . . . . -175.8(18) ?
    C10' O3' C9' C8' . . . . -178.1(15) ?
    O2' C8' C9' O3' . . . . 64(2) ?
    C9' O3' C10' C11' . . . . -174.2(15) ?
    C12' O4' C11' C10' . . . . 174.0(14) ?
    O3' C10' C11' O4' . . . . -62.7(18) ?
    C11' O4' C12' C13' . . . . 171.2(15) ?
    C14' O5' C13' C12' . . . . -174.0(16) ?
    O4' C12' C13' O5' . . . . 68(2) ?
    C13' O5' C14' C15' . . . . -175.8(19) ?
    C4' O6' C15' C14' . . . . 179.3(18) ?
    O5' C14' C15' O6' . . . . -62(2) ?
    S3 C3 N3 Zn1 8_565 . . . 67(3) ?
    S3 C3 N3 Zn1 . . . . -67(3) ?
    S3A C3 N3 Zn1 . . . . 180.0 ?
    N3 C3 S3 S3 . . . 8_565 156(3) ?
    S3A C3 S3 S3 . . . 8_565 -62.2(12) ?
    C1 N1 Zn1 N1 . . . 8_565 170.5(15) ?
    C1 N1 Zn1 N2 . . . . -69.0(17) ?
    C1 N1 Zn1 N3 . . . . 48.1(17) ?
    C3 N3 Zn1 N1 . . . . -116.85(12) ?
    C3 N3 Zn1 N1 . . . 8_565 116.85(12) ?
loop_
    _geom_hbond_atom_site_label_D
    _geom_hbond_atom_site_label_H
    _geom_hbond_atom_site_label_A
    _geom_hbond_site_symmetry_A
    _geom_hbond_distance_DH
    _geom_hbond_distance_HA
    _geom_hbond_distance_DA
    _geom_hbond_angle_DHA
    N4 H4H O1 . 0.878(10) 2.44(4) 3.069(8) 129(4)
    N4 H4E O2 . 0.873(10) 2.062(14) 2.934(8) 176(5)
    N4 H4G O4 . 0.878(10) 1.971(17) 2.829(7) 166(4)
    N4 H4G O5 . 0.878(10) 2.53(4) 3.010(8) 115(3)
    N4 H4H O6 . 0.878(10) 2.05(3) 2.850(8) 150(5)
    N4 H4F S1 1_554 0.874(10) 2.63(2) 3.441(4) 156(4)
_iucr_refine_instructions_details
;
TITL SIST in Pnma
CELL  0.71073  22.7875  23.6254   8.5593   90.000   90.000   90.000
ZERR     4.00   0.0012   0.0012   0.0005    0.000    0.000    0.000
LATT   1
SYMM  1/2 - X, - Y, 1/2 + Z
SYMM  1/2 + X, 1/2 - Y, 1/2 - Z
SYMM  - X, 1/2 + Y, - Z
SFAC  C    H    N    O    S    ZN
UNIT  112  232  24   52   16   4
MERG   2
OMIT    -3.00  52.00
SADI  0.01 C3 S3 C3 S3A
SADI  0.01 C2 S2 C2 S2A
SIMU  0.01 S3 S3A
SIMU  0.01 S2 S2A
DFIX 1.41 0.01 O1 C6 O1' C6'
DFIX 1.41 0.01 O1 C5 O1' C5'
DFIX 1.41 0.01 O2 C7 O2' C7'
DFIX 1.41 0.01 O2 C8 O2' C8'
DFIX 1.41 0.01 O3 C9 O3' C9'
DFIX 1.41 0.01 O3 C10 O3' C10'
DFIX 1.41 0.01 O4 C11 O4' C11'
DFIX 1.41 0.01 O4 C12 O4' C12'
DFIX 1.41 0.01 O5 C13 O5' C13'
DFIX 1.41 0.01 O5 C14 O5' C14'
DFIX 1.41 0.01 O6 C15 O6' C15'
DFIX 1.41 0.01 O6 C4 O6' C4'
DFIX 1.50 0.01 C4 C5 C4' C5'
DFIX 1.50 0.01 C6 C7 C6' C7'
DFIX 1.50 0.01 C8 C9 C8' C9'
DFIX 1.50 0.01 C10 C11 C10' C11'
DFIX 1.50 0.01 C12 C13 C12' C13'
DFIX 1.50 0.01 C14 C15 C14' C15'
SIMU 0.02 O1 > C15
SIMU 0.02 O1' > C15'
EADP O1W O2W
DFIX 0.90 0.01 O2W H3W O2W H4W
DFIX 1.56 0.01 H3W H4W
DFIX 0.90 0.01 O1W H1W O1W H2W
DFIX 1.56 0.01 H1W H2W
DFIX 0.88 0.01 N4 H4E N4 H4F N4 H4G N4 H4H
EQIV  $1 x,y,-1+z
HTAB  N4 S1_$1
HTAB  N4 O1
HTAB  N4 O2
HTAB  N4 O4
HTAB  N4 O5
HTAB  N4 O6
FMAP   2
PLAN   30
SIZE     0.20   0.25   0.30
ACTA
BOND   $H
CONF
L.S.  20
WGHT    0.093200    0.260700
FVAR       0.17973   0.66576   0.38814   0.75186   0.42508
C1    1    0.510743    0.134923    0.969949    11.00000    0.04846    0.05307 =
         0.05863    0.00366    0.00272    0.00327
C2    1    0.672807    0.250000    0.751765    10.50000    0.08876    0.04274 =
         0.06904    0.00000    0.00334    0.00000
C3    1    0.497849    0.250000    0.493249    10.50000    0.10965    0.08953 =
         0.08337    0.00000   -0.00073    0.00000
PART    1
O1    4    0.609295    0.041231    0.564023    21.00000    0.07979    0.11153 =
         0.06683   -0.01718    0.01579    0.00694
O2    4    0.602490   -0.070998    0.465003    21.00000    0.09698    0.08285 =
         0.06485    0.02580   -0.00913   -0.01276
O3    4    0.668116   -0.100734    0.193956    21.00000    0.08454    0.07255 =
         0.08112   -0.01098   -0.01848    0.00186
O4    4    0.695004   -0.016254   -0.024876    21.00000    0.06137    0.11254 =
         0.06545   -0.00256    0.01255    0.00677
O5    4    0.699812    0.097412    0.079809    21.00000    0.08175    0.08746 =
         0.08009    0.03111   -0.01408   -0.00275
O6    4    0.631784    0.123205    0.341535    21.00000    0.10958    0.06993 =
         0.09663   -0.00800   -0.00843    0.01184
C4    1    0.620887    0.137457    0.499299    21.00000    0.10841    0.09830 =
         0.10234   -0.04723   -0.01017    0.03833
AFIX  23
H4A   2    0.602540    0.174442    0.505263    21.00000   -1.20000
H4B   2    0.657562    0.138846    0.556699    21.00000   -1.20000
AFIX   0
C5    1    0.581081    0.093540    0.569552    21.00000    0.09394    0.13717 =
         0.08620   -0.04231    0.01104    0.03126
AFIX  23
H5A   2    0.572106    0.103353    0.676969    21.00000   -1.20000
H5B   2    0.544568    0.091830    0.511493    21.00000   -1.20000
AFIX   0
C6    1    0.576073    0.001328    0.644857    21.00000    0.09594    0.13894 =
         0.05568   -0.01313    0.02273   -0.01407
AFIX  23
H6A   2    0.536288    0.000708    0.604593    21.00000   -1.20000
H6B   2    0.574542    0.011041    0.754892    21.00000   -1.20000
AFIX   0
C7    1    0.604006   -0.055609    0.624289    21.00000    0.11393    0.13274 =
         0.05853    0.02318    0.00371   -0.03132
AFIX  23
H7A   2    0.644342   -0.054376    0.660337    21.00000   -1.20000
H7B   2    0.583100   -0.083542    0.685937    21.00000   -1.20000
AFIX   0
C8    1    0.625605   -0.126005    0.439146    21.00000    0.12000    0.08368 =
         0.10493    0.02986   -0.02574   -0.01924
AFIX  23
H8A   2    0.600860   -0.153928    0.489769    21.00000   -1.20000
H8B   2    0.664608   -0.128648    0.483952    21.00000   -1.20000
AFIX   0
C9    1    0.628406   -0.137776    0.266999    21.00000    0.10530    0.05745 =
         0.11927   -0.00563   -0.03152    0.00246
AFIX  23
H9A   2    0.640749   -0.176582    0.249972    21.00000   -1.20000
H9B   2    0.589735   -0.133090    0.221432    21.00000   -1.20000
AFIX   0
C10   1    0.675090   -0.112734    0.033650    21.00000    0.09234    0.08860 =
         0.09686   -0.03331   -0.02193    0.03042
AFIX  23
H10A  2    0.637745   -0.109341   -0.019926    21.00000   -1.20000
H10B  2    0.689514   -0.151036    0.019816    21.00000   -1.20000
AFIX   0
C11   1    0.718459   -0.070862   -0.032079    21.00000    0.07753    0.13072 =
         0.06326   -0.03399    0.00169    0.03825
AFIX  23
H11A  2    0.754673   -0.072421    0.027327    21.00000   -1.20000
H11B  2    0.727304   -0.080466   -0.139716    21.00000   -1.20000
AFIX   0
C12   1    0.734260    0.023770   -0.088552    21.00000    0.06065    0.15453 =
         0.06777    0.00023    0.01694   -0.00750
AFIX  23
H12A  2    0.742608    0.014794   -0.196881    21.00000   -1.20000
H12B  2    0.770879    0.023683   -0.030773    21.00000   -1.20000
AFIX   0
C13   1    0.705194    0.080598   -0.076657    21.00000    0.08453    0.13770 =
         0.07169    0.02239    0.00669   -0.02349
AFIX  23
H13A  2    0.728193    0.108385   -0.133328    21.00000   -1.20000
H13B  2    0.666588    0.078819   -0.124144    21.00000   -1.20000
AFIX   0
C14   1    0.668689    0.148926    0.092447    21.00000    0.12237    0.07524 =
         0.12419    0.03562   -0.04040   -0.01039
AFIX  23
H14A  2    0.629649    0.144699    0.048812    21.00000   -1.20000
H14B  2    0.688931    0.178462    0.035064    21.00000   -1.20000
AFIX   0
C15   1    0.664707    0.164478    0.261719    21.00000    0.12891    0.05760 =
         0.13313    0.01238   -0.01657    0.00913
AFIX  23
H15A  2    0.703775    0.166855    0.306240    21.00000   -1.20000
H15B  2    0.646037    0.201164    0.272599    21.00000   -1.20000
AFIX   0
PART    2
O1'   4    0.610099    0.074771    0.505514   -21.00000    0.08691    0.10090 =
         0.09689   -0.03863    0.01664    0.02332
O2'   4    0.588029   -0.041811    0.489039   -21.00000    0.09800    0.10797 =
         0.07548    0.01923   -0.00359   -0.02220
O3'   4    0.648139   -0.106126    0.264149   -21.00000    0.07235    0.05301 =
         0.09444    0.00377   -0.00700   -0.01228
O4'   4    0.691268   -0.050039    0.001349   -21.00000    0.04690    0.07632 =
         0.06260   -0.01392    0.01781    0.00867
O5'   4    0.712837    0.065850    0.028374   -21.00000    0.08599    0.09541 =
         0.06595    0.02656   -0.02190   -0.02291
O6'   4    0.643688    0.128390    0.234189   -21.00000    0.12330    0.05650 =
         0.12897   -0.00895   -0.04644    0.00711
C4'   1    0.635002    0.159144    0.373387   -21.00000    0.14056    0.06089 =
         0.14338   -0.03379   -0.02394    0.02633
AFIX  23
H4'1  2    0.622271    0.197353    0.349481   -21.00000   -1.20000
H4'2  2    0.671385    0.161287    0.431913   -21.00000   -1.20000
AFIX   0
C5'   1    0.589124    0.129277    0.467572   -21.00000    0.11214    0.09515 =
         0.14662   -0.05084   -0.01481    0.03370
AFIX  23
H5'1  2    0.580950    0.150390    0.562298   -21.00000   -1.20000
H5'2  2    0.553076    0.126301    0.407864   -21.00000   -1.20000
AFIX   0
C6'   1    0.571951    0.044944    0.603925   -21.00000    0.10562    0.12310 =
         0.08066   -0.01424    0.02566   -0.00090
AFIX  23
H6'1  2    0.533369    0.043245    0.556279   -21.00000   -1.20000
H6'2  2    0.568322    0.064945    0.702422   -21.00000   -1.20000
AFIX   0
C7'   1    0.593491   -0.014088    0.634191   -21.00000    0.10193    0.12277 =
         0.07026    0.00226    0.01960   -0.01438
AFIX  23
H7'1  2    0.634044   -0.013731    0.668628   -21.00000   -1.20000
H7'2  2    0.569731   -0.032565    0.713187   -21.00000   -1.20000
AFIX   0
C8'   1    0.605348   -0.098021    0.513368   -21.00000    0.10371    0.09415 =
         0.08365    0.03105    0.00579   -0.03645
AFIX  23
H8'1  2    0.578661   -0.115943    0.586497   -21.00000   -1.20000
H8'2  2    0.644365   -0.098691    0.558639   -21.00000   -1.20000
AFIX   0
C9'   1    0.605492   -0.130459    0.362732   -21.00000    0.11275    0.07489 =
         0.09116    0.02413   -0.01671   -0.04041
AFIX  23
H9'1  2    0.614780   -0.169904    0.382158   -21.00000   -1.20000
H9'2  2    0.567131   -0.128500    0.313911   -21.00000   -1.20000
AFIX   0
C10'  1    0.649910   -0.133005    0.117863   -21.00000    0.06331    0.05062 =
         0.09943   -0.01568   -0.01116    0.00730
AFIX  23
H10C  2    0.613423   -0.126709    0.062140   -21.00000   -1.20000
H10D  2    0.655264   -0.173451    0.131162   -21.00000   -1.20000
AFIX   0
C11'  1    0.700329   -0.108485    0.027736   -21.00000    0.04405    0.05768 =
         0.07358   -0.02361   -0.00701    0.00270
AFIX  23
H11C  2    0.736451   -0.113936    0.085772   -21.00000   -1.20000
H11D  2    0.704083   -0.127929   -0.071576   -21.00000   -1.20000
AFIX   0
C12'  1    0.738986   -0.022397   -0.068666   -21.00000    0.08652    0.10219 =
         0.05237   -0.02274    0.01717   -0.01868
AFIX  23
H12C  2    0.751413   -0.043090   -0.160786   -21.00000   -1.20000
H12D  2    0.771686   -0.020938    0.003775   -21.00000   -1.20000
AFIX   0
C13'  1    0.721063    0.036740   -0.113665   -21.00000    0.08316    0.11352 =
         0.04862    0.02215    0.00431   -0.02347
AFIX  23
H13C  2    0.751464    0.054721   -0.175543   -21.00000   -1.20000
H13D  2    0.684996    0.036151   -0.173832   -21.00000   -1.20000
AFIX   0
C14'  1    0.690159    0.119538   -0.006991   -21.00000    0.12379    0.08410 =
         0.10562    0.03476   -0.03499   -0.02401
AFIX  23
H14C  2    0.652104    0.115198   -0.056332   -21.00000   -1.20000
H14D  2    0.715997    0.138181   -0.080906   -21.00000   -1.20000
AFIX   0
C15'  1    0.683775    0.156020    0.135288   -21.00000    0.14021    0.05650 =
         0.11977    0.01061   -0.04634   -0.01980
AFIX  23
H15C  2    0.721342    0.160509    0.187118   -21.00000   -1.20000
H15D  2    0.669162    0.193168    0.106724   -21.00000   -1.20000
AFIX   0
PART    0
N1    3    0.520109    0.180673    0.929733    11.00000    0.08687    0.04766 =
         0.07632    0.00911    0.00567   -0.00384
N2    3    0.624671    0.250000    0.786474    10.50000    0.06879    0.06272 =
         0.09888    0.00000    0.01508    0.00000
N3    3    0.501044    0.250000    0.616575    10.50000    0.11018    0.06813 =
         0.06043    0.00000    0.00916    0.00000
N4    3    0.614878    0.012923    0.214428    11.00000    0.06077    0.06652 =
         0.05099   -0.00156   -0.00111    0.00675
S1    5    0.496726    0.070352    1.020604    11.00000    0.06884    0.05212 =
         0.09027    0.02527   -0.00747   -0.00724
PART    1
S2    5    0.744292    0.250000    0.740120    30.50000    0.07958    0.09864 =
         0.12070    0.00000    0.02927    0.00000
PART    2
S2A   5    0.739697    0.250000    0.684019   -30.50000    0.06955    0.10436 =
         0.12112    0.00000    0.02458    0.00000
PART    1
S3    5    0.501655    0.270253    0.303576    40.50000    0.14864    0.19790 =
         0.06716    0.01628   -0.00526   -0.00687
PART    2
S3A   5    0.465958    0.250000    0.311892   -40.50000    0.23419    0.17453 =
         0.07564    0.00000    0.01893    0.00000
PART    0
ZN1   6    0.540159    0.250000    0.821097    10.50000    0.07251    0.03621 =
         0.06738    0.00000    0.00850    0.00000
PART    1
O1W   4    0.317900    0.250000    0.360920    50.50000    0.38814    0.34265 =
         0.25400    0.00000   -0.19533    0.00000
PART    2
O2W   4    0.344300    0.250000    0.198831   -50.50000    0.38814    0.34265 =
         0.25400    0.00000   -0.19533    0.00000
PART    1
H1W   2    0.309636    0.250000    0.258128    50.50000   -1.50000
H2W   2    0.288742    0.250000    0.431685    50.50000   -1.50000
PART    2
H3W   2    0.327099    0.250000    0.293426   -50.50000   -1.50000
H4W   2    0.383570    0.250000    0.190250   -50.50000   -1.50000
PART    0
H4E   2    0.609466   -0.012206    0.287876    11.00000    0.10849
H4F   2    0.582616    0.016155    0.159985    11.00000    0.09875
H4G   2    0.643809    0.008107    0.148059    11.00000    0.09704
H4H   2    0.624320    0.039269    0.282202    11.00000    0.11019
HKLF 4
END
;
