# Supplementary material for: Diammonium tetra­kis­(iso­thio­cyanato)­zincate–1,4,10,13,16-hexa­oxa­cyclo­octa­deca­ne–water (1/2/1)
Source: Acta Crystallogr Sect E Struct Rep Online. 2013 Jul 24;69(Pt 8):m469–70. doi: 10.1107/S1600536813019739 (PMC3793699; doi:10.1107/S1600536813019739)
Supplement: Supplementary file 2 [file e-69-0m469-Isup2.hkl]

#
# h,k,l, Fc-squared, Fo-squared, sigma(Fo-squared) and status flag
#
data_I
_shelx_title ' SIST in Pnma'
_shelx_refln_list_code          4
_shelx_F_calc_maximum      556.70
_exptl_crystal_F_000      1864.00
_reflns_d_resolution_high  0.8109
 
loop_
 _symmetry_equiv_pos_as_xyz
 'x, y, z'
 '-x+1/2, -y, z+1/2'
 'x+1/2, -y+1/2, -z+1/2'
 '-x, y+1/2, -z'
 '-x, -y, -z'
 'x-1/2, y, -z-1/2'
 '-x-1/2, y-1/2, z-1/2'
 'x, -y-1/2, z'
 
_cell_length_a    22.7875
_cell_length_b    23.6254
_cell_length_c     8.5593
_cell_angle_alpha  90.000
_cell_angle_beta   90.000
_cell_angle_gamma  90.000
 
_shelx_F_squared_multiplier     1.000
 
loop_
 _refln_index_h
 _refln_index_k
 _refln_index_l
 _refln_F_squared_calc
 _refln_F_squared_meas
 _refln_F_squared_sigma
 _refln_observed_status
   4   0   0      661.64     1097.89     27.00 o
   6   0   0    27109.60    27594.20    440.50 o
   8   0   0    41427.11    44569.66    707.26 o
  10   0   0    23697.83    24401.54    461.27 o
  12   0   0      214.29      142.66     25.15 o
  14   0   0      419.60      489.17     50.65 o
  16   0   0     1943.62     1922.00     75.12 o
  18   0   0      627.55      665.40     62.48 o
  20   0   0     1140.67     1273.83     81.02 o
  22   0   0      214.27      309.87     99.37 o
  24   0   0      565.64      614.48    124.75 o
  26   0   0      457.62      440.50    129.09 o
  28   0   0       33.62      -64.39    107.73 o
   4   1   0     4482.82     6036.42     77.55 o
   6   1   0    21425.06    23563.88    286.05 o
   8   1   0     6826.63     7275.64     91.84 o
  10   1   0     8652.07     7727.61    115.69 o
  12   1   0       61.91       66.45     16.42 o
  14   1   0       55.31       20.98     17.90 o
  16   1   0      652.77      700.43     40.98 o
  18   1   0        7.60        1.13     23.96 o
  20   1   0      593.53      648.67     57.06 o
  22   1   0       72.75       37.45     63.04 o
  24   1   0       54.23      105.91     69.04 o
  26   1   0       88.60       51.08     76.15 o
  28   1   0        1.48      125.99     81.41 o
   2   2   0    22290.50    17049.77   1014.66 o
   4   2   0    28959.72    23757.05    271.01 o
   6   2   0    33526.51    33742.24    378.64 o
   8   2   0       52.24       80.12     10.15 o
  10   2   0    35795.71    33773.95    488.12 o
  12   2   0      921.58      949.54     41.76 o
  14   2   0     3012.21     2786.03     67.53 o
  16   2   0      464.08      404.75     37.09 o
  18   2   0      577.55      537.38     36.17 o
  20   2   0       66.00       99.31     57.92 o
  22   2   0       85.07       88.85     95.19 o
  24   2   0      178.35      315.24     76.87 o
  26   2   0       39.43       27.99     76.62 o
  28   2   0        0.64      -90.87     72.53 o
   2   3   0    10415.47     6593.54    111.82 o
   4   3   0     3203.73     4105.43     77.21 o
   6   3   0     2962.63     3086.13     51.20 o
   8   3   0    11158.09    11236.15    134.42 o
  10   3   0     1221.84     1065.74     26.55 o
  12   3   0      469.75      504.60     27.55 o
  14   3   0      800.16      847.44     34.94 o
  16   3   0     2763.13     2716.18     66.78 o
  18   3   0      119.90      159.63     27.32 o
  20   3   0      695.30      725.53     85.86 o
  22   3   0        4.08       70.41     61.50 o
  24   3   0        1.57       11.97    120.42 o
  26   3   0       52.98      -65.34     67.38 o
   0   4   0      510.66      953.20     81.12 o
   2   4   0    15081.44    12451.01    203.07 o
   4   4   0    61636.07    59718.79    939.28 o
   6   4   0    25392.15    24454.28    322.25 o
   8   4   0       92.07      117.66     14.67 o
  10   4   0     2783.68     2785.85     59.32 o
  12   4   0      917.42     1022.83     32.31 o
  14   4   0     6158.21     6179.81    110.52 o
  16   4   0       11.49       16.40     19.93 o
  18   4   0       24.82       32.05     34.38 o
  20   4   0       43.33       33.03     43.53 o
  22   4   0       75.39       56.63     61.99 o
  24   4   0       58.66       58.25     68.40 o
  26   4   0      212.37      272.26     84.49 o
   2   5   0       40.11       59.83     12.10 o
   4   5   0     8399.80     9242.98    159.30 o
   6   5   0     1808.43     1685.36     47.16 o
   8   5   0       32.03       43.31     14.05 o
  10   5   0     4683.48     4565.99     83.71 o
  12   5   0     2624.33     2606.95     66.92 o
  14   5   0     1730.13     1764.30     60.75 o
  16   5   0     4694.70     4309.08    104.25 o
  18   5   0      618.07      607.40     45.76 o
  20   5   0      635.56      705.55     63.19 o
  22   5   0      452.07      465.99     59.42 o
  24   5   0      374.01      452.61     85.66 o
  26   5   0        0.09       24.00     71.67 o
   0   6   0    92349.15   104716.54   1897.75 o
   2   6   0    12182.61    11370.79    188.94 o
   4   6   0    43210.18    42934.27    681.07 o
   6   6   0     4144.08     4150.61     86.26 o
   8   6   0     1035.66      958.09     25.50 o
  10   6   0      741.26      695.32     30.33 o
  12   6   0       24.69       41.85     29.27 o
  14   6   0       29.48        1.82     23.91 o
  16   6   0       90.85      115.79     31.65 o
  18   6   0      506.30      599.29     50.89 o
  20   6   0     1369.54     1231.54     82.69 o
  22   6   0      587.05      729.29     67.64 o
  24   6   0      755.22      748.78     94.67 o
  26   6   0       94.10      169.33     80.17 o
   2   7   0      173.69      198.74     16.32 o
   4   7   0     6509.38     6741.37    122.80 o
   6   7   0    12067.49    10273.95    237.30 o
   8   7   0       52.88       25.70     26.78 o
  10   7   0      629.02      579.34     26.76 o
  12   7   0        8.66       -2.17     19.06 o
  14   7   0     1629.06     1624.89     60.32 o
  16   7   0       93.33       89.39     29.89 o
  18   7   0      413.51      500.79     52.03 o
  20   7   0     1922.83     1952.20     91.70 o
  22   7   0        3.89      -25.60     44.79 o
  24   7   0       23.53       39.59     69.80 o
  26   7   0       94.32       40.04     75.23 o
   0   8   0    73885.71    75258.31   1363.00 o
   2   8   0      313.03      411.85     16.82 o
   4   8   0     6061.66     5978.02    112.04 o
   6   8   0       10.25       16.30     21.32 o
   8   8   0       18.14       40.05     25.47 o
  10   8   0    16229.42    15196.87    256.68 o
  12   8   0     4154.98     3914.27     86.13 o
  14   8   0     4200.81     4068.64     95.25 o
  16   8   0        5.37        8.81     27.91 o
  18   8   0      886.90     1021.89     53.85 o
  20   8   0       61.56       57.93     46.27 o
  22   8   0        0.76       32.31     46.59 o
  24   8   0      102.33      207.78     75.33 o
  26   8   0       26.82       96.26     76.23 o
   2   9   0    11394.23    11451.26    170.04 o
   4   9   0     4486.72     4576.53    106.23 o
   6   9   0      267.40      182.10     28.47 o
   8   9   0     4674.52     4696.62    120.20 o
  10   9   0     5668.40     5400.71    123.83 o
  12   9   0        2.22       -4.11     18.14 o
  14   9   0      295.91      300.60     30.77 o
  16   9   0     2843.69     2865.87     94.41 o
  18   9   0       42.14      -10.73     39.37 o
  20   9   0       28.03      -24.33     42.72 o
  22   9   0        2.29       34.12     49.09 o
  24   9   0       26.59      111.70     69.55 o
  26   9   0       69.92      -14.62     74.98 o
   0  10   0    38942.38    40090.01    732.65 o
   2  10   0    10347.70     9398.61    159.60 o
   4  10   0     6434.09     7000.73    151.59 o
   6  10   0      522.31      623.65     39.34 o
   8  10   0     4743.61     3998.00    132.10 o
  10  10   0     1553.20     1649.37     93.64 o
  12  10   0      188.41      195.03     25.24 o
  14  10   0     1093.67     1133.19     47.25 o
  16  10   0       10.46       23.75     28.30 o
  18  10   0      144.41      131.03     44.27 o
  20  10   0      110.83      186.35     49.23 o
  22  10   0      474.44      481.83     74.68 o
  24  10   0      158.15      165.39     75.19 o
  26  10   0       43.11      -20.90     74.64 o
   2  11   0     4530.79     4858.14     91.02 o
   4  11   0      399.55      414.89     32.13 o
   6  11   0     8592.50     8734.40    190.25 o
   8  11   0     6970.21     6923.64    199.29 o
  10  11   0       45.96       -2.91     52.01 o
  12  11   0      127.99      149.83     20.19 o
  14  11   0      156.26      143.23     26.40 o
  16  11   0     1154.46     1105.40     49.79 o
  18  11   0      559.51      493.43     54.41 o
  20  11   0      692.79      720.86     65.57 o
  22  11   0      183.96      217.67     97.71 o
  24  11   0       93.84       68.85    118.72 o
  26  11   0       16.30       51.04     91.78 o
   0  12   0    26356.93    25817.00    589.80 o
   2  12   0     6335.12     6403.60    103.69 o
   4  12   0    16307.38    17292.84    288.65 o
   6  12   0     1151.74     1333.44     58.07 o
   8  12   0       73.01      100.98     40.79 o
  10  12   0      221.43      266.16     49.99 o
  12  12   0       77.12       34.71     48.10 o
  14  12   0      792.10      847.62     57.73 o
  16  12   0        4.08       -7.00     26.09 o
  18  12   0       48.26      -22.95     51.06 o
  20  12   0      157.32      166.83     51.34 o
  22  12   0       45.48       13.42     48.13 o
  24  12   0      303.25      235.28     76.85 o
   2  13   0     4288.43     3965.49     71.52 o
   4  13   0     4466.55     4648.98     80.98 o
   6  13   0     3217.25     3184.52     93.58 o
   8  13   0      703.05      720.08     95.03 o
  10  13   0     2627.48     2635.29    115.57 o
  12  13   0       64.48      119.67     50.24 o
  14  13   0      101.70      101.31     26.45 o
  16  13   0     1035.12     1036.60     51.70 o
  18  13   0      102.04       99.50     44.15 o
  20  13   0      364.92      457.45     72.07 o
  22  13   0       60.09       83.29     59.10 o
  24  13   0       81.27       25.70    110.05 o
   0  14   0     4367.79     4675.13    188.21 o
   2  14   0      126.26      170.30     17.81 o
   4  14   0      730.90      733.29     27.49 o
   6  14   0      275.26      266.65     51.99 o
   8  14   0     4108.25     4137.27    258.33 o
  10  14   0     7282.04     7311.35    221.71 o
  12  14   0     1867.55     1795.80    103.49 o
  14  14   0     4346.71     4541.44     99.17 o
  16  14   0      842.45      877.46     58.54 o
  18  14   0      783.17      892.31     65.77 o
  20  14   0       61.08       61.14     78.40 o
  22  14   0        4.29       -0.54     50.25 o
  24  14   0        3.82      -70.90     58.23 o
   2  15   0      474.24      434.37     23.63 o
   4  15   0     3809.55     3874.37     82.23 o
   6  15   0     4188.49     4161.91    114.63 o
   8  15   0     2197.63     2263.85    183.88 o
  10  15   0     2446.99     2452.40    115.45 o
  12  15   0       35.58      -14.60     47.83 o
  14  15   0        1.23      -70.18     46.78 o
  16  15   0      119.79      146.68     27.42 o
  18  15   0       54.57       60.09     45.08 o
  20  15   0      216.63      309.62     56.66 o
  22  15   0        6.77        2.46     51.58 o
  24  15   0        5.30       77.96     62.25 o
   0  16   0    22888.25    23417.69    735.20 o
   2  16   0    10721.38     9994.14    158.95 o
   4  16   0     3729.60     3230.13     82.26 o
   6  16   0      740.62      705.37     31.65 o
   8  16   0     2989.91     2926.43    121.32 o
  10  16   0       37.69       27.54     47.27 o
  12  16   0      158.45      130.43     93.64 o
  14  16   0      102.14      137.97     61.38 o
  16  16   0       50.54       24.06     37.33 o
  18  16   0       90.43      100.35     44.94 o
  20  16   0      128.32       29.41     50.05 o
  22  16   0      182.28      124.87     56.06 o
   2  17   0     1517.85     1568.17     43.45 o
   4  17   0     1249.15     1218.46     40.13 o
   6  17   0     1469.56     1509.94     43.12 o
   8  17   0     1893.62     1735.97     94.57 o
  10  17   0      638.54      695.96     71.82 o
  12  17   0        2.46       57.13     52.49 o
  14  17   0       64.87       40.88     56.33 o
  16  17   0      596.93      627.34     52.43 o
  18  17   0       60.30       42.79     51.89 o
  20  17   0      174.48      283.74     58.94 o
  22  17   0       52.38       64.89     67.45 o
   0  18   0     6683.29     6830.91    192.29 o
   2  18   0     2667.56     2626.79     58.15 o
   4  18   0     1959.41     1808.12     49.67 o
   6  18   0        1.55       -5.14     19.83 o
   8  18   0      397.06      442.99     38.82 o
  10  18   0      587.75      594.26    104.63 o
  12  18   0      591.10      698.08     79.32 o
  14  18   0      333.50      422.69    118.87 o
  16  18   0        1.25      -28.00     46.30 o
  18  18   0        0.96      -27.40     42.80 o
  20  18   0       12.57        2.83     61.01 o
  22  18   0       40.12       46.55     56.80 o
   2  19   0      721.76      669.40     71.62 o
   4  19   0      716.02      724.03     57.14 o
   6  19   0     2659.85     2670.82    147.55 o
   8  19   0      580.33      565.68     30.44 o
  10  19   0      289.70      247.54     67.79 o
  12  19   0       60.11       32.16     55.40 o
  14  19   0        2.39      134.99     85.28 o
  16  19   0      201.37      332.49     76.10 o
  18  19   0       64.39      112.07     47.76 o
  20  19   0       87.52       87.44     62.47 o
   0  20   0      626.37      758.74     62.83 o
   2  20   0       33.05       -0.59     47.71 o
   4  20   0        2.23      -17.53     28.80 o
   6  20   0      251.17      264.82     51.25 o
   8  20   0     2033.46     2156.12     66.63 o
  10  20   0     1853.79     1827.33    160.35 o
  12  20   0      841.30      996.47    135.59 o
  14  20   0     1278.33     1356.49    158.80 o
  16  20   0      196.14      247.96    103.39 o
  18  20   0      121.90       77.50     59.28 o
  20  20   0        3.74       17.54     62.01 o
   2  21   0      440.60      386.69     54.48 o
   4  21   0      695.60      585.36     57.41 o
   6  21   0      410.25      408.45     51.14 o
   8  21   0      395.85      423.89     34.34 o
  10  21   0      237.23      224.40     44.89 o
  12  21   0       25.59       43.03     85.75 o
  14  21   0      140.92      117.63    100.61 o
  16  21   0      405.26      399.95    116.08 o
  18  21   0       96.82      -15.79     95.03 o
   0  22   0     3907.04     3997.35    205.55 o
   2  22   0      848.77      919.15    181.40 o
   4  22   0     1385.81     1368.42     82.71 o
   6  22   0      332.28      358.40     69.65 o
   8  22   0       18.74       -6.68     38.23 o
  10  22   0       85.21      147.77     38.83 o
  12  22   0        7.64      -39.62     80.80 o
  14  22   0       84.97      128.47    105.25 o
  16  22   0       15.46      -13.00     89.77 o
  18  22   0       97.95      181.71    115.78 o
   2  23   0      637.29      537.89     77.39 o
   4  23   0       53.78       39.33     43.02 o
   6  23   0      315.54      422.93     82.34 o
   8  23   0      465.73      540.96     57.23 o
  10  23   0       14.07       18.08     39.16 o
  12  23   0      108.88       40.86     90.08 o
  14  23   0      155.50      126.30    101.85 o
  16  23   0      304.48      289.44    118.56 o
   0  24   0      866.90      687.22     96.27 o
   2  24   0      295.37      311.87     67.48 o
   4  24   0        8.05       24.06     45.66 o
   6  24   0       49.75       66.44     46.42 o
   8  24   0      100.28      117.12     48.60 o
  10  24   0      618.66      726.97     62.95 o
  12  24   0      324.12      196.26    102.15 o
  14  24   0      280.93      418.83    130.94 o
   2  25   0      518.30      541.55     65.67 o
   4  25   0      388.02      436.69     64.43 o
   6  25   0      465.94      536.33    102.62 o
   8  25   0      478.05      596.93     65.01 o
  10  25   0      228.37      299.22     65.01 o
  12  25   0       28.87       29.41     94.11 o
  14  25   0        0.48      -20.74    104.94 o
   0  26   0     1117.11     1316.25    131.87 o
   2  26   0      223.18      320.60     62.44 o
   4  26   0       56.25      100.29     55.71 o
   6  26   0        1.03       24.55     50.77 o
   8  26   0       16.77        8.95     50.68 o
  10  26   0      307.44      347.85     59.57 o
  12  26   0      244.27      337.40     56.78 o
   2  27   0       16.33       11.70     54.28 o
   4  27   0      348.86      401.60     69.55 o
   6  27   0      753.90      769.44    104.17 o
   8  27   0      236.25      319.79     87.76 o
  10  27   0       90.91      134.33     55.27 o
   0  28   0     1449.38     1353.70    144.25 o
   2  28   0      939.18      868.32    113.61 o
   4  28   0      756.80      973.16    185.89 o
   6  28   0      217.19      233.82     67.98 o
   2  29   0       98.15       26.70     61.66 o
   1   0   1      910.78      976.21     18.25 o
   2   0   1     6139.20     2925.47     44.16 o
   3   0   1      658.36      861.68     18.82 o
   4   0   1    36915.82    33641.91    402.71 o
   5   0   1   309918.09   298515.31   3306.61 o
   6   0   1    61496.61    60534.26    673.08 o
   7   0   1      124.63      185.79     13.01 o
   8   0   1      390.14      443.04     16.84 o
   9   0   1      327.58      241.03     17.53 o
  10   0   1     1783.74     2021.16     44.29 o
  11   0   1      328.94      275.23     21.83 o
  12   0   1       18.40       30.59     16.58 o
  13   0   1       65.32       60.73     18.66 o
  14   0   1      477.93      491.98     27.92 o
  15   0   1     2539.48     2560.63     59.67 o
  16   0   1      826.48      853.31     36.79 o
  17   0   1       31.70       24.10     22.21 o
  18   0   1       28.86       31.04     26.15 o
  19   0   1      268.09      282.64     36.83 o
  20   0   1      872.98      884.30     51.49 o
  21   0   1      412.79      374.87     71.75 o
  22   0   1        3.74        0.18     56.68 o
  23   0   1      119.09      157.93     67.63 o
  24   0   1       10.66      -33.36     59.76 o
  25   0   1      181.18      145.90     75.50 o
  26   0   1       42.33       87.66     74.41 o
  27   0   1       18.01       86.68     75.82 o
   0   1   1    21737.67    13842.41    169.99 o
   1   1   1      151.10      190.24      5.56 o
   2   1   1     1632.36     2432.69     28.01 o
   3   1   1     1104.47      980.22     15.05 o
   4   1   1     4609.14     6565.17     62.75 o
   5   1   1     3935.84     3980.09     38.98 o
   6   1   1     4572.90     4412.05     43.27 o
   7   1   1     6758.76     7398.71     65.53 o
   8   1   1       48.98       32.30      7.70 o
   9   1   1      549.23      524.97     14.68 o
  10   1   1     6751.57     6881.37     74.58 o
  11   1   1     2815.36     2615.11     37.72 o
  12   1   1     1243.07     1098.93     24.57 o
  13   1   1       92.55       82.33     13.10 o
  14   1   1     4126.19     4066.91     54.59 o
  15   1   1        1.47       26.63     14.37 o
  16   1   1      195.51      256.18     19.35 o
  17   1   1      127.93      144.60     18.52 o
  18   1   1      116.95      184.72     23.55 o
  19   1   1       66.03       63.78     15.02 o
  20   1   1        5.65      -18.08     25.63 o
  21   1   1        0.73      -11.77     40.03 o
  22   1   1       23.05       17.01     41.28 o
  23   1   1        0.78      -29.75     43.24 o
  24   1   1      137.53      111.07     49.77 o
  25   1   1        6.47       -8.80     46.30 o
  26   1   1       26.70       82.05     49.66 o
  27   1   1        0.54      -44.48     48.79 o
   1   2   1      727.32      770.12     12.07 o
   2   2   1     5975.04     9530.28     94.53 o
   3   2   1      529.73      603.15     11.29 o
   4   2   1     2215.81     1667.51     20.92 o
   5   2   1    75724.70    77602.16    649.70 o
   6   2   1     1958.21     1758.41     23.23 o
   7   2   1      970.74      939.90     17.30 o
   8   2   1     9274.94     8977.83     84.42 o
   9   2   1     8081.46     7656.43     76.61 o
  10   2   1     6035.72     6215.43     81.52 o
  11   2   1     1385.43     1440.06     36.78 o
  12   2   1      415.69      478.43     18.44 o
  13   2   1     3469.37     3530.51     66.87 o
  14   2   1      587.10      687.13     23.67 o
  15   2   1     4097.48     4051.75     66.97 o
  16   2   1     2204.88     2239.92     47.14 o
  17   2   1     1114.55     1194.75     35.53 o
  18   2   1      145.47      182.01     22.50 o
  19   2   1       54.56       56.46     18.06 o
  20   2   1      316.26      276.68     34.99 o
  21   2   1      340.48      367.26     42.86 o
  22   2   1       76.24       97.29     50.40 o
  23   2   1        0.17      -24.81     50.27 o
  24   2   1       80.00       95.83     50.57 o
  25   2   1       83.11       95.71     52.49 o
  26   2   1       36.72        7.31     50.37 o
  27   2   1        0.45      -15.06     56.75 o
   0   3   1    10263.06     7479.97    101.31 o
   1   3   1       48.12       52.57      4.24 o
   2   3   1     1045.63     1654.49     19.71 o
   3   3   1     4677.09     4432.52     47.95 o
   4   3   1     5791.31     8030.45     82.68 o
   5   3   1      931.20     1009.44     17.26 o
   6   3   1     2159.50     2001.52     23.33 o
   7   3   1     7129.61     7740.81     70.24 o
   8   3   1      674.43      800.72     17.12 o
   9   3   1     1992.27     1890.68     27.32 o
  10   3   1     3255.64     3414.02     42.88 o
  11   3   1        1.68        5.21      9.45 o
  12   3   1     3871.24     3579.65     49.48 o
  13   3   1       24.91       40.03     12.23 o
  14   3   1     2805.48     2718.06     45.22 o
  15   3   1      206.18      207.53     17.93 o
  16   3   1       17.56       -2.97     15.27 o
  17   3   1       17.06        4.23     16.01 o
  18   3   1      197.01      230.25     20.55 o
  19   3   1       11.14       32.93     23.94 o
  20   3   1       65.00      109.98     31.04 o
  21   3   1       51.72       88.95     31.93 o
  22   3   1       95.72      196.02     47.33 o
  23   3   1        0.03      -22.81     57.79 o
  24   3   1      179.16      193.90     51.93 o
  25   3   1        1.92       32.81     50.58 o
  26   3   1       37.85        3.02     51.36 o
  27   3   1       24.24      -23.78     52.88 o
   1   4   1     1257.73     1466.87     17.70 o
   2   4   1    74391.72    84352.63    837.55 o
   3   4   1     3328.33     3476.85     37.49 o
   4   4   1     1292.29     1703.70     22.25 o
   5   4   1    35978.08    39894.18    338.60 o
   6   4   1     3984.16     3941.71     40.55 o
   7   4   1     1230.91     1353.04     19.92 o
   8   4   1    11230.56    10859.35     99.89 o
   9   4   1      394.78      418.09     13.33 o
  10   4   1     1200.57     1254.37     26.87 o
  11   4   1     8613.98     8471.51     89.28 o
  12   4   1     1173.35     1270.43     26.32 o
  13   4   1     4093.22     4305.00     58.52 o
  14   4   1        1.67       -9.25     12.50 o
  15   4   1      548.60      551.50     22.88 o
  16   4   1     1102.41     1133.78     35.00 o
  17   4   1       89.52      117.59     19.18 o
  18   4   1      157.90      151.82     18.20 o
  19   4   1      221.70      261.90     42.11 o
  20   4   1     1220.72     1278.49     53.38 o
  21   4   1        2.03       17.99     29.58 o
  22   4   1       52.37       15.60     43.04 o
  23   4   1        3.00       33.96     59.44 o
  24   4   1       27.07       77.21     48.72 o
  25   4   1       11.04      -69.69     46.46 o
  26   4   1       37.11       91.13     66.49 o
  27   4   1        9.61       17.82     52.15 o
   0   5   1    18474.41    17032.68    274.31 o
   1   5   1       53.54       51.16      6.36 o
   2   5   1     1757.52     1402.69     20.95 o
   3   5   1     3545.06     3560.55     49.60 o
   4   5   1     2750.38     2799.99     42.49 o
   5   5   1       50.95       37.56     10.35 o
   6   5   1      645.42      613.70     14.09 o
   7   5   1      729.54      744.09     20.70 o
   8   5   1     1446.66     1456.71     24.36 o
   9   5   1        3.36      -11.00     10.05 o
  10   5   1     9158.14     9200.92    110.90 o
  11   5   1      201.99      266.63     17.66 o
  12   5   1     1005.95     1048.83     25.63 o
  13   5   1     1219.81     1178.17     28.91 o
  14   5   1     2872.39     2813.75     48.46 o
  15   5   1       67.49       96.12     16.46 o
  16   5   1      150.82      195.84     22.21 o
  17   5   1     1520.17     1567.65     38.30 o
  18   5   1      119.99      105.00     19.06 o
  19   5   1      708.66      711.72     43.68 o
  20   5   1        4.74      -10.39     30.54 o
  21   5   1      384.12      377.11     39.90 o
  22   5   1       70.36       51.76     37.28 o
  23   5   1      133.81       73.52     47.90 o
  24   5   1      153.36      169.28     53.12 o
  25   5   1        0.06      -70.99     47.33 o
  26   5   1       21.43       58.24     55.27 o
  27   5   1       24.58      115.01     58.29 o
   1   6   1      311.34      273.29     10.74 o
   2   6   1    25349.09    26824.65    258.34 o
   3   6   1      232.34      245.73     12.73 o
   4   6   1     1241.39     1024.89     23.51 o
   5   6   1     8147.01     8125.59    102.76 o
   6   6   1      469.06      576.69     16.75 o
   7   6   1       24.50       42.42      8.34 o
   8   6   1     3126.22     2873.45     42.71 o
   9   6   1       82.22       70.92     11.81 o
  10   6   1     4477.66     4282.98     62.78 o
  11   6   1      242.91      231.75     16.79 o
  12   6   1        2.72       -8.86     13.99 o
  13   6   1        5.37       14.51     16.20 o
  14   6   1      488.33      448.32     24.93 o
  15   6   1     1302.92     1332.97     38.88 o
  16   6   1     2034.80     1966.32     48.04 o
  17   6   1        0.14        5.97     21.44 o
  18   6   1       89.90       87.95     24.17 o
  19   6   1      521.05      498.53     40.20 o
  20   6   1      251.41      192.59     34.88 o
  21   6   1       72.23       60.70     42.80 o
  22   6   1       89.88      154.86     36.62 o
  23   6   1      591.94      612.21     69.35 o
  24   6   1       45.31       53.36     49.16 o
  25   6   1       92.94       37.52     51.41 o
  26   6   1       32.06       69.35     54.49 o
  27   6   1       46.64       77.17     57.59 o
   0   7   1    37213.21    36710.10    519.45 o
   1   7   1       14.32       13.29      8.64 o
   2   7   1       51.21       46.88      8.52 o
   3   7   1       78.81       71.73     10.65 o
   4   7   1      222.15      304.51     14.18 o
   5   7   1       14.18        5.77     10.23 o
   6   7   1       17.57        6.53     11.00 o
   7   7   1     1313.64     1292.89     30.41 o
   8   7   1      182.17      176.59     12.59 o
   9   7   1       94.50      112.08     15.34 o
  10   7   1     5705.52     5457.89     75.56 o
  11   7   1     1366.18     1221.36     32.19 o
  12   7   1      166.48      168.94     17.05 o
  13   7   1      838.01      864.39     28.90 o
  14   7   1     3822.23     3959.23     70.26 o
  15   7   1     1004.89     1054.19     34.37 o
  16   7   1      127.02      104.69     22.33 o
  17   7   1       36.03       46.37     22.17 o
  18   7   1        0.28      -11.73     23.98 o
  19   7   1      342.58      315.39     36.80 o
  20   7   1       35.62       -3.08     30.64 o
  21   7   1       19.04      -22.82     31.76 o
  22   7   1       32.06       26.31     33.87 o
  23   7   1        1.62       12.56     44.87 o
  24   7   1      213.41      255.65     54.89 o
  25   7   1        9.75      -21.22     49.16 o
  26   7   1       37.47      -61.28     49.83 o
  27   7   1        8.76       41.79     61.53 o
   1   8   1     2801.50     3353.83     46.11 o
   2   8   1      828.40      864.47     18.10 o
   3   8   1     9320.08     9627.12    117.92 o
   4   8   1     3357.68     2976.08     46.18 o
   5   8   1     9317.13     9146.37    123.15 o
   6   8   1    17993.92    19096.20    241.23 o
   7   8   1     4924.75     4912.28     69.79 o
   8   8   1     1681.83     1747.88     37.68 o
   9   8   1     7887.01     7334.63    102.35 o
  10   8   1       15.28       -7.96     11.39 o
  11   8   1     1011.89      965.81     26.48 o
  12   8   1       60.57       59.26     15.13 o
  13   8   1     4888.36     4937.91     75.18 o
  14   8   1        5.91       29.84     17.94 o
  15   8   1     2538.51     2468.29     52.30 o
  16   8   1     1163.81     1126.44     37.23 o
  17   8   1      561.86      587.73     32.03 o
  18   8   1      172.32      127.42     31.28 o
  19   8   1       46.92       14.22     30.57 o
  20   8   1      813.41      900.32     49.10 o
  21   8   1       12.04       46.91     33.30 o
  22   8   1       43.40       82.29     36.00 o
  23   8   1      126.90      107.50     41.60 o
  24   8   1       15.45       31.23     48.83 o
  25   8   1        6.97        0.79     49.47 o
  26   8   1       37.49       53.18     54.45 o
   0   9   1     9324.43    10316.06    140.51 o
   1   9   1      441.41      503.63     15.58 o
   2   9   1     1286.03     1358.38     24.74 o
   3   9   1     1038.99     1101.50     21.71 o
   4   9   1     8273.10     7229.25    100.17 o
   5   9   1     2145.17     2231.26     42.46 o
   6   9   1      851.04      780.28     24.71 o
   7   9   1     1441.73     1435.85     35.12 o
   8   9   1       81.90      147.88     15.89 o
   9   9   1     1600.18     1624.07     39.66 o
  10   9   1     2103.93     2062.02     47.24 o
  11   9   1      112.47       95.96     14.14 o
  12   9   1     1008.91     1136.37     41.78 o
  13   9   1      135.44      176.86     18.27 o
  14   9   1     1153.33     1144.01     42.27 o
  15   9   1       70.82       61.78     20.35 o
  16   9   1        5.09        3.39     19.98 o
  17   9   1       33.92        4.19     24.64 o
  18   9   1       10.47       45.41     29.88 o
  19   9   1      182.42      170.76     33.06 o
  20   9   1       64.55      119.14     33.80 o
  21   9   1       46.23      126.56     35.12 o
  22   9   1      119.67       90.47     38.57 o
  23   9   1       41.19       -0.51     39.65 o
  24   9   1      122.84      191.66     61.63 o
  25   9   1       86.77       55.23     53.89 o
  26   9   1       35.91       59.33     84.27 o
   1  10   1       36.56       11.81      6.49 o
   2  10   1     6556.16     6096.54     78.99 o
   3  10   1     4462.48     4199.51     55.08 o
   4  10   1      882.10      844.33     29.20 o
   5  10   1      266.56      255.16     16.96 o
   6  10   1     2958.52     3354.86     62.11 o
   7  10   1       43.88       52.51     14.67 o
   8  10   1     2277.94     2160.24     52.79 o
   9  10   1     1099.31     1171.03     33.52 o
  10  10   1     2146.04     1974.25     46.15 o
  11  10   1      426.60      483.24     19.18 o
  12  10   1       89.02       79.06     15.01 o
  13  10   1       90.10       67.01     16.69 o
  14  10   1      110.63      128.40     19.24 o
  15  10   1       14.98       13.83     18.68 o
  16  10   1     1691.88     1757.21     44.98 o
  17  10   1        0.75        6.85     21.19 o
  18  10   1      174.25      116.58     31.91 o
  19  10   1       10.36      -23.54     29.48 o
  20  10   1      147.00      189.97     35.88 o
  21  10   1       23.85       49.05     33.94 o
  22  10   1       26.25       92.30     36.87 o
  23  10   1      163.44      156.16     40.17 o
  24  10   1       42.37       94.45     50.57 o
  25  10   1        4.17       65.08     55.63 o
  26  10   1       13.01       42.43     54.45 o
   0  11   1     8037.05     7906.42    123.02 o
   1  11   1      917.66     1057.83     24.87 o
   2  11   1     2702.07     2788.20     47.01 o
   3  11   1     1114.81     1227.40     25.13 o
   4  11   1      842.31      644.11     21.00 o
   5  11   1       11.57      -12.17     13.12 o
   6  11   1     1502.06     1536.63     36.69 o
   7  11   1     1918.44     1870.19     41.87 o
   8  11   1      275.34      334.09     27.39 o
   9  11   1      190.40      206.89     23.01 o
  10  11   1     1347.76     1196.83     35.70 o
  11  11   1       70.81       61.92     19.17 o
  12  11   1     2997.66     3015.79     50.58 o
  13  11   1       13.30      -17.25     14.58 o
  14  11   1     1827.32     1846.35     41.64 o
  15  11   1      353.10      344.25     23.83 o
  16  11   1       11.51      -18.69     19.47 o
  17  11   1      324.56      317.88     29.17 o
  18  11   1      152.76      112.61     32.19 o
  19  11   1      380.36      444.88     76.54 o
  20  11   1        8.52      -30.28     30.62 o
  21  11   1       46.33       79.46     34.62 o
  22  11   1       16.10       10.57     35.08 o
  23  11   1       76.72      144.13     39.46 o
  24  11   1      106.37      182.29     54.22 o
  25  11   1        0.93        0.81     51.05 o
   1  12   1     4131.44     4111.32     54.77 o
   2  12   1     3851.77     3874.91     56.42 o
   3  12   1      266.98      286.17     15.43 o
   4  12   1     3019.29     2938.50     43.91 o
   5  12   1       40.81       45.69     17.70 o
   6  12   1     2607.40     2725.39     52.13 o
   7  12   1       65.46       65.58     16.05 o
   8  12   1     3045.61     3150.95     68.28 o
   9  12   1      185.14      199.99     23.18 o
  10  12   1     1898.86     1625.33     49.34 o
  11  12   1      158.02      160.35     32.44 o
  12  12   1      149.35      143.86     28.50 o
  13  12   1      571.27      548.02     22.39 o
  14  12   1       71.72       45.61     17.86 o
  15  12   1       24.99       27.69     18.79 o
  16  12   1      118.93       98.28     21.50 o
  17  12   1       11.93      -13.58     22.25 o
  18  12   1       67.08       65.96     30.53 o
  19  12   1      100.42       53.78     31.99 o
  20  12   1      527.18      598.97     44.19 o
  21  12   1        3.36      -31.03     32.56 o
  22  12   1       40.65       50.55     35.88 o
  23  12   1       87.13       64.22     41.62 o
  24  12   1        6.01       62.98     50.57 o
  25  12   1       29.50      -50.74     49.75 o
   0  13   1     8631.51     8605.25    154.52 o
   1  13   1       34.18       27.39     17.58 o
   2  13   1     1205.89     1218.24     28.36 o
   3  13   1      830.73      829.60     23.88 o
   4  13   1     3287.02     2976.85     45.10 o
   5  13   1      653.78      640.28     22.50 o
   6  13   1      123.31      119.73     20.34 o
   7  13   1      509.77      563.45     26.45 o
   8  13   1       53.20       20.35     18.37 o
   9  13   1      761.11      744.27     34.27 o
  10  13   1     3322.89     3452.33     77.69 o
  11  13   1      291.71      307.92     29.61 o
  12  13   1      125.70       73.82     21.61 o
  13  13   1       83.00       51.62     22.47 o
  14  13   1      782.30      869.41     37.41 o
  15  13   1       65.98       82.91     19.49 o
  16  13   1      180.98      170.81     24.15 o
  17  13   1       96.01      105.85     29.14 o
  18  13   1       50.08      113.30     31.84 o
  19  13   1       58.00       52.74     32.40 o
  20  13   1        9.21      -10.89     31.62 o
  21  13   1       32.91       28.55     41.09 o
  22  13   1      101.02       68.98     37.23 o
  23  13   1       10.14        8.43     37.31 o
  24  13   1       71.41      114.42     46.66 o
  25  13   1       12.36       48.32     54.73 o
   1  14   1      355.84      375.11     19.83 o
   2  14   1     2495.48     2549.41     41.21 o
   3  14   1     1948.55     1936.47     60.04 o
   4  14   1     3077.28     2941.77     48.91 o
   5  14   1     2294.23     2227.71     39.42 o
   6  14   1     1278.21     1267.28     31.95 o
   7  14   1     2270.13     2123.87     58.60 o
   8  14   1      937.62      924.55     45.99 o
   9  14   1     3287.20     3337.77     95.42 o
  10  14   1     2289.56     2144.95     59.34 o
  11  14   1     2255.72     2284.40     62.96 o
  12  14   1       44.51       37.28     25.70 o
  13  14   1     3693.19     3423.64     84.34 o
  14  14   1      111.74      101.89     25.13 o
  15  14   1     1141.43     1080.59     32.79 o
  16  14   1      806.68      831.31     34.39 o
  17  14   1      527.60      528.23     37.64 o
  18  14   1       62.57       60.67     31.35 o
  19  14   1      378.76      398.52     39.34 o
  20  14   1      252.55      349.58     39.93 o
  21  14   1       80.21      129.48     37.10 o
  22  14   1       32.57        4.64     35.88 o
  23  14   1       55.33      121.69     41.03 o
  24  14   1       19.68       38.12     46.20 o
   0  15   1    13074.07    12590.16    219.80 o
   1  15   1       69.11       75.51     14.19 o
   2  15   1     1624.50     1599.34     30.69 o
   3  15   1      692.51      786.03     25.10 o
   4  15   1     1368.40     1414.21     33.36 o
   5  15   1     1399.10     1387.27     30.88 o
   6  15   1      144.41      120.87     17.50 o
   7  15   1      894.12      899.49     30.30 o
   8  15   1        6.50       -8.18     20.44 o
   9  15   1      791.04      790.43     39.39 o
  10  15   1      599.92      537.34     32.66 o
  11  15   1      341.15      380.39     32.53 o
  12  15   1      270.41      214.25     30.55 o
  13  15   1        0.65       -0.25     34.45 o
  14  15   1     1154.69     1203.55     52.83 o
  15  15   1       33.07        9.13     18.62 o
  16  15   1       21.37       16.10     27.37 o
  17  15   1        0.51        5.09     26.60 o
  18  15   1        5.01        3.60     29.42 o
  19  15   1        6.96       24.30     31.85 o
  20  15   1       21.32       32.77     33.90 o
  21  15   1        4.19      -17.11     34.15 o
  22  15   1        8.00      -21.14     36.80 o
  23  15   1        0.97       13.22     38.27 o
   1  16   1     2453.34     2435.67     42.38 o
   2  16   1     1083.21     1132.98     26.75 o
   3  16   1     4068.99     3921.00     54.60 o
   4  16   1      523.86      446.93     21.63 o
   5  16   1     1592.29     1578.31     34.00 o
   6  16   1     3927.53     3939.40     59.15 o
   7  16   1      726.11      653.41     31.53 o
   8  16   1     2078.30     2068.99     57.64 o
   9  16   1       41.03       34.32     27.27 o
  10  16   1      171.34      175.37     27.37 o
  11  16   1        9.81       21.28     50.68 o
  12  16   1       43.12       -0.34     26.11 o
  13  16   1       86.64       17.42     27.88 o
  14  16   1        0.50       32.71     29.14 o
  15  16   1       42.04       66.69     30.94 o
  16  16   1      393.67      402.32     29.14 o
  17  16   1       15.17       35.86     30.82 o
  18  16   1       58.61       67.21     31.71 o
  19  16   1      100.10      120.52     35.26 o
  20  16   1      108.26      104.46     36.31 o
  21  16   1       36.49       84.35     37.74 o
  22  16   1       40.52       45.35     38.83 o
  23  16   1       92.83      111.02     42.95 o
   0  17   1     3554.46     3252.18     79.96 o
   1  17   1       54.24       78.41     17.93 o
   2  17   1      721.26      780.65     22.61 o
   3  17   1      857.38      865.84     26.43 o
   4  17   1     1430.22     1513.35     33.95 o
   5  17   1      178.68      244.37     20.04 o
   6  17   1        0.04        0.57     15.40 o
   7  17   1      314.59      333.33     29.92 o
   8  17   1      113.54      112.16     21.86 o
   9  17   1      136.08      204.33     29.41 o
  10  17   1      984.83      984.60     44.10 o
  11  17   1       86.82       89.91     34.16 o
  12  17   1      442.59      504.82     36.96 o
  13  17   1        2.55       -2.42     27.20 o
  14  17   1      675.57      682.14     56.64 o
  15  17   1      113.24       64.74     32.23 o
  16  17   1       39.77       27.35     33.25 o
  17  17   1       55.95       54.85     28.98 o
  18  17   1       47.65       66.36     36.18 o
  19  17   1       24.72       39.91     32.32 o
  20  17   1        6.16       20.37     34.49 o
  21  17   1       19.53       48.31     36.37 o
  22  17   1       33.71       48.47     39.08 o
   1  18   1      496.03      482.79     25.13 o
   2  18   1     1099.24     1248.82     40.99 o
   3  18   1      602.10      644.27     22.63 o
   4  18   1      278.70      319.94     19.06 o
   5  18   1       52.52       81.27     16.99 o
   6  18   1     2049.82     1999.79     61.23 o
   7  18   1        5.86        3.33     17.08 o
   8  18   1     1342.33     1389.10     42.35 o
   9  18   1       67.93       77.74     22.03 o
  10  18   1      262.13      229.39     29.78 o
  11  18   1      149.53      160.67     28.99 o
  12  18   1        4.88      -38.78     26.36 o
  13  18   1       12.15       34.46     32.73 o
  14  18   1        0.43        2.42     29.29 o
  15  18   1       24.22       -8.83     41.68 o
  16  18   1      320.67      375.74     41.84 o
  17  18   1       34.56      -31.45     34.01 o
  18  18   1       63.54       17.53     30.86 o
  19  18   1        7.89      -25.94     41.05 o
  20  18   1       84.01       79.50     36.67 o
  21  18   1        5.02      -16.63     37.22 o
   0  19   1     6377.83     5958.82    174.44 o
   1  19   1       59.23       49.94     20.35 o
   2  19   1      706.10      687.30     25.13 o
   3  19   1       11.26       20.03     15.27 o
   4  19   1       65.84       80.26     16.73 o
   5  19   1      201.31      221.29     19.02 o
   6  19   1       15.10      -15.73     13.76 o
   7  19   1      932.99      980.97     39.57 o
   8  19   1       66.69       79.08     18.41 o
   9  19   1       67.90       95.81     22.98 o
  10  19   1      553.24      606.19     31.45 o
  11  19   1       20.73       20.43     26.76 o
  12  19   1      444.21      420.01     41.89 o
  13  19   1        0.78       40.44     29.76 o
  14  19   1      425.57      490.59     63.21 o
  15  19   1        0.48       -4.08     30.82 o
  16  19   1        1.89       47.81     37.91 o
  17  19   1        2.89      -15.88     55.74 o
  18  19   1        2.76      -28.73     40.57 o
  19  19   1        6.91      -31.74     37.68 o
  20  19   1        0.62      -41.62     40.13 o
  21  19   1        0.72      -74.69     51.83 o
   1  20   1      173.83      157.27     41.23 o
   2  20   1      733.11      876.72     37.12 o
   3  20   1     1049.12     1058.77     39.15 o
   4  20   1     1037.69     1037.93     52.86 o
   5  20   1      789.60      835.94     33.88 o
   6  20   1      381.12      404.63     26.51 o
   7  20   1      744.54      763.46     30.37 o
   8  20   1      420.81      488.91     28.92 o
   9  20   1     1061.61      949.11     77.43 o
  10  20   1      340.82      327.05     56.29 o
  11  20   1      596.23      610.63     48.73 o
  12  20   1        6.23        9.82     34.71 o
  13  20   1     1093.92     1121.48     97.71 o
  14  20   1       79.83       81.12     52.03 o
  15  20   1      253.81      235.78     46.46 o
  16  20   1      216.46      278.16     49.43 o
  17  20   1      113.87       82.17     61.76 o
  18  20   1       76.62       29.11     50.06 o
  19  20   1       34.86       59.94     48.85 o
  20  20   1      131.01      175.77     46.86 o
   0  21   1     1231.94     1133.28     75.06 o
   1  21   1        3.71       -0.10     30.59 o
   2  21   1      420.17      430.72     39.69 o
   3  21   1      282.55      277.93     36.20 o
   4  21   1      626.36      681.40     43.51 o
   5  21   1       41.38       74.13     29.87 o
   6  21   1       40.54       39.03     28.69 o
   7  21   1        5.90       11.34     22.09 o
   8  21   1      103.40      109.97     22.82 o
   9  21   1       37.16        6.45     31.54 o
  10  21   1      780.57      669.99     51.45 o
  11  21   1        1.31       -5.27     34.79 o
  12  21   1       89.22       69.78     39.51 o
  13  21   1       28.91       10.15     42.85 o
  14  21   1      159.51      150.25     62.58 o
  15  21   1       55.38       24.92     68.62 o
  16  21   1       35.44       52.66     43.90 o
  17  21   1      126.76      143.76     52.21 o
  18  21   1       14.51      -42.29     48.09 o
  19  21   1       25.78      -68.24     50.41 o
   1  22   1      620.12      599.36     45.02 o
   2  22   1      289.19      318.33     37.64 o
   3  22   1      239.91      292.18     37.64 o
   4  22   1      389.38      488.67     41.37 o
   5  22   1      172.11      188.93     34.39 o
   6  22   1      525.13      580.58     56.57 o
   7  22   1       13.12       44.80     29.19 o
   8  22   1      363.61      411.83     36.39 o
   9  22   1       13.88      -27.18     26.44 o
  10  22   1      251.91      264.50     71.90 o
  11  22   1        5.99      -74.04     49.36 o
  12  22   1        2.38      -27.41     36.86 o
  13  22   1        1.67       26.00     40.92 o
  14  22   1       52.42       67.66     44.01 o
  15  22   1       18.32      -23.32     40.12 o
  16  22   1      160.57       97.31     47.43 o
  17  22   1       66.93       90.56     78.83 o
  18  22   1       56.02      104.77     53.31 o
   0  23   1      692.34      625.25    119.95 o
   1  23   1        1.17       52.93     33.46 o
   2  23   1      272.19      240.80     37.96 o
   3  23   1       29.11       49.55     41.33 o
   4  23   1      228.82      332.46     39.07 o
   5  23   1       33.16       57.83     31.60 o
   6  23   1      138.87       84.67     33.58 o
   7  23   1       38.88       43.86     32.00 o
   8  23   1       90.07       86.49     31.34 o
   9  23   1       12.50       -1.94     28.69 o
  10  23   1      142.20      154.21     43.24 o
  11  23   1       21.42      -10.28     38.19 o
  12  23   1      325.65      269.09     49.24 o
  13  23   1       87.73       45.83     43.05 o
  14  23   1      411.38      627.49    105.22 o
  15  23   1      125.75      102.59     56.21 o
  16  23   1       32.67       -1.50     62.37 o
  17  23   1       75.66       40.78     50.83 o
   1  24   1       36.70       31.44     34.23 o
   2  24   1      265.11      221.27     62.60 o
   3  24   1        5.18       12.44     45.22 o
   4  24   1      271.49      354.26     41.50 o
   5  24   1       80.00       83.75     33.97 o
   6  24   1      547.51      554.07     44.44 o
   7  24   1       87.79       99.58     42.03 o
   8  24   1      284.54      291.52     37.06 o
   9  24   1      249.39      308.75     36.32 o
  10  24   1       95.04      122.58     31.33 o
  11  24   1      213.10      220.74     59.84 o
  12  24   1        8.21       18.37     56.45 o
  13  24   1      137.81       69.97     45.92 o
  14  24   1       25.07       -0.64     45.65 o
  15  24   1       70.13       83.04    101.69 o
   0  25   1      747.93      592.35     72.10 o
   1  25   1        1.72      -21.54     34.70 o
   2  25   1      407.59      410.50     62.55 o
   3  25   1       72.99       59.78     36.62 o
   4  25   1      366.43      334.53     43.04 o
   5  25   1      133.38       99.13     44.64 o
   6  25   1        9.66       -6.70     32.46 o
   7  25   1      118.90       95.99     35.30 o
   8  25   1       22.66       -1.00     31.94 o
   9  25   1       93.68       82.68     34.15 o
  10  25   1      137.37       85.08     33.84 o
  11  25   1       64.23      128.60     52.50 o
  12  25   1       93.39       78.29     58.01 o
  13  25   1        3.11        5.73     45.28 o
  14  25   1      107.56       79.87     49.97 o
   1  26   1       42.27        7.98     38.47 o
   2  26   1       76.16      110.86     40.41 o
   3  26   1        5.70       24.78     37.59 o
   4  26   1      229.27      277.14     58.93 o
   5  26   1        9.39      -20.25     35.40 o
   6  26   1      434.70      460.35     53.41 o
   7  26   1       24.15      -14.08     42.45 o
   8  26   1      217.43      237.87     40.90 o
   9  26   1       61.13       62.38     35.39 o
  10  26   1       55.78       95.57     36.10 o
  11  26   1      111.55       84.93     35.00 o
  12  26   1        6.02      -88.60     63.61 o
   0  27   1     1284.93     1419.08    159.42 o
   1  27   1        7.88      -57.02     38.17 o
   2  27   1      207.20      250.04     46.47 o
   3  27   1       72.75       74.67     40.95 o
   4  27   1       12.43      -12.68     50.71 o
   5  27   1       88.05       94.71     57.86 o
   6  27   1       45.67       18.59     57.24 o
   7  27   1       89.87      116.07     44.51 o
   8  27   1        1.46      -20.73     36.18 o
   9  27   1       62.91      -11.94     36.20 o
  10  27   1      158.82      155.87     41.42 o
   1  28   1      462.19      473.78     55.85 o
   2  28   1      189.19      234.33     47.46 o
   3  28   1      325.74      412.56     51.52 o
   4  28   1      138.75      143.03     44.47 o
   5  28   1      214.41      221.10     46.95 o
   6  28   1      186.20      214.02     44.79 o
   7  28   1       92.33      141.73     44.57 o
   0  29   1      399.67      474.56    117.63 o
   0   0   2    34007.46    32297.35    514.52 o
   1   0   2      522.35      497.07     18.00 o
   2   0   2     1377.07     1950.79     37.63 o
   3   0   2      279.74      200.45     15.29 o
   4   0   2    21527.66    25043.17    330.03 o
   5   0   2     7272.64     7491.94    109.30 o
   6   0   2     1314.46     1358.37     30.81 o
   7   0   2     1716.25     1281.66     36.06 o
   8   0   2      159.08      157.03     18.39 o
   9   0   2    16662.85    16485.29    249.67 o
  10   0   2    58801.14    57818.38    823.43 o
  11   0   2     4280.56     4261.99     84.24 o
  12   0   2     2058.44     2087.62     50.22 o
  13   0   2      884.63      948.72     35.45 o
  14   0   2     3984.95     4107.63     79.68 o
  15   0   2        6.03        3.26     21.47 o
  16   0   2     1099.57     1126.43     47.49 o
  17   0   2       44.29       16.50     26.61 o
  18   0   2      390.81      492.13     42.70 o
  19   0   2      104.13       30.41     32.07 o
  20   0   2      590.81      568.28     61.49 o
  21   0   2      164.70      182.88     71.51 o
  22   0   2       58.13        2.69     65.63 o
  23   0   2       56.10       92.04     67.53 o
  24   0   2       27.50       -7.05     61.83 o
  25   0   2       42.68       -2.79     65.58 o
  26   0   2       12.35       64.99     73.41 o
  27   0   2       18.78       -0.23     69.02 o
   1   1   2    12306.13    11709.37    108.61 o
   2   1   2     1179.15      671.79     15.13 o
   3   1   2     6009.77     5705.68     60.35 o
   4   1   2       39.14       33.54      8.91 o
   5   1   2     1792.89     1993.80     28.39 o
   6   1   2     1111.61     1168.56     20.15 o
   7   1   2     1272.98     1212.29     21.03 o
   8   1   2      592.24      544.41     22.11 o
   9   1   2     2070.90     2561.47     40.51 o
  10   1   2      462.10      427.46     23.37 o
  11   1   2     2571.04     2498.52     42.08 o
  12   1   2       63.79       67.89     13.46 o
  13   1   2     1863.05     1725.28     33.38 o
  14   1   2       92.67       78.49     16.47 o
  15   1   2      332.48      339.61     20.91 o
  16   1   2     1087.29     1228.47     33.82 o
  17   1   2      395.52      332.74     32.20 o
  18   1   2       64.06       50.35     20.30 o
  19   1   2        3.56       21.75     15.87 o
  20   1   2      410.74      391.50     42.54 o
  21   1   2        0.89       43.18     42.34 o
  22   1   2       16.31        5.58     43.20 o
  23   1   2      128.11      153.29     50.79 o
  24   1   2       20.56       -1.60     70.24 o
  25   1   2        4.16      -50.10     47.12 o
  26   1   2       10.78      -75.69     50.46 o
  27   1   2        9.04        0.97     50.89 o
   0   2   2   103269.79   111610.35   1317.26 o
   1   2   2       46.20       77.65      8.57 o
   2   2   2      381.10      548.60     15.38 o
   3   2   2    55579.25    58819.45    534.69 o
   4   2   2    16556.42    14642.34    140.36 o
   5   2   2      436.74      422.86     13.24 o
   6   2   2      589.11      520.05     15.47 o
   7   2   2     1880.13     1623.49     25.44 o
   8   2   2       49.80       40.41      9.54 o
   9   2   2      365.19      400.39     18.48 o
  10   2   2      432.34      487.73     27.77 o
  11   2   2     1601.80     1715.60     36.38 o
  12   2   2        9.33      -12.49      8.33 o
  13   2   2       62.16       86.49     16.01 o
  14   2   2      295.89      301.86     21.37 o
  15   2   2      274.84      284.62     20.06 o
  16   2   2      185.07      182.44     20.02 o
  17   2   2      370.97      375.10     23.71 o
  18   2   2        4.27        0.92     18.51 o
  19   2   2      178.76      225.53     28.01 o
  20   2   2      658.07      645.55     43.45 o
  21   2   2       59.87       55.94     43.61 o
  22   2   2      235.79      266.27     50.96 o
  23   2   2      132.88      186.07     50.64 o
  24   2   2      164.82      246.62     55.22 o
  25   2   2        0.73      -59.73     46.17 o
  26   2   2       73.95       97.01     53.99 o
  27   2   2        0.46       30.01     52.79 o
   1   3   2    17343.94    17433.93    157.80 o
   2   3   2     2817.44     2348.28     30.25 o
   3   3   2     9503.84     9566.82     99.04 o
   4   3   2      618.42      662.50     25.91 o
   5   3   2      112.22      143.48     10.55 o
   6   3   2     2557.80     2779.07     34.42 o
   7   3   2      339.55      369.39     12.28 o
   8   3   2     1523.36     1651.34     30.57 o
   9   3   2      141.11      176.50     13.52 o
  10   3   2      764.88      789.41     22.17 o
  11   3   2      178.69      132.84     16.56 o
  12   3   2      413.71      455.00     18.53 o
  13   3   2     2763.30     2420.69     50.03 o
  14   3   2       19.64        5.89     14.52 o
  15   3   2        2.26       -8.48     15.80 o
  16   3   2      826.75      900.29     31.53 o
  17   3   2      145.90      158.38     21.32 o
  18   3   2      134.79      162.61     28.73 o
  19   3   2      111.83      167.10     33.42 o
  20   3   2      167.44      215.70     34.66 o
  21   3   2       20.01       18.22     33.80 o
  22   3   2      134.03      145.93     46.60 o
  23   3   2      144.11      107.39     49.13 o
  24   3   2       82.12       70.51     50.56 o
  25   3   2       49.38      122.61     53.40 o
  26   3   2       14.30       25.49     53.17 o
  27   3   2       67.48      128.20     58.40 o
   0   4   2    65285.15    68300.40    810.29 o
   1   4   2      282.01      317.84     10.85 o
   2   4   2     8149.48     7898.65     79.68 o
   3   4   2     3461.08     3507.53     42.75 o
   4   4   2     2073.45     2215.63     29.23 o
   5   4   2     1668.94     1713.07     25.03 o
   6   4   2       52.45       46.00      7.77 o
   7   4   2    17156.65    16160.18    149.80 o
   8   4   2     1823.79     1667.21     28.96 o
   9   4   2       35.49       32.29     10.03 o
  10   4   2      461.97      547.88     19.84 o
  11   4   2      238.20      222.25     17.34 o
  12   4   2      431.27      492.74     22.19 o
  13   4   2       11.30       24.25     14.88 o
  14   4   2     1969.11     1983.19     38.71 o
  15   4   2      335.72      386.28     21.32 o
  16   4   2      144.50      142.69     18.06 o
  17   4   2      876.15      919.83     35.73 o
  18   4   2       83.87       71.06     18.89 o
  19   4   2      526.88      524.66     40.80 o
  20   4   2        2.94      -32.64     28.68 o
  21   4   2      202.74      219.82     42.25 o
  22   4   2        0.76      -56.66     48.12 o
  23   4   2       21.56       62.44     47.65 o
  24   4   2      213.67      112.02     64.30 o
  25   4   2        0.86      -21.15     49.34 o
  26   4   2       15.14       25.28     53.18 o
  27   4   2        6.96       34.45     55.91 o
   1   5   2      251.40      196.00     10.63 o
   2   5   2     8661.16     8978.83     85.57 o
   3   5   2       66.91       55.50      8.06 o
   4   5   2     3665.88     3743.77     42.52 o
   5   5   2      171.93      136.82     11.10 o
   6   5   2     3582.35     3360.95     51.72 o
   7   5   2     1374.81     1437.96     28.42 o
   8   5   2      855.89      831.90     22.69 o
   9   5   2     4420.94     4547.74     66.55 o
  10   5   2     2708.47     2587.83     46.27 o
  11   5   2     1712.18     1595.32     36.46 o
  12   5   2     1814.98     1744.91     39.78 o
  13   5   2     2899.15     2804.77     49.38 o
  14   5   2       39.06       52.90     16.73 o
  15   5   2      875.05      856.52     29.66 o
  16   5   2       25.18       62.97     18.68 o
  17   5   2      257.77      282.78     29.26 o
  18   5   2      188.47      167.35     33.10 o
  19   5   2       14.43       13.81     30.91 o
  20   5   2      150.55      199.80     35.71 o
  21   5   2        6.97       -2.82     31.13 o
  22   5   2       29.62      -25.66     41.59 o
  23   5   2      165.80      107.31     50.48 o
  24   5   2        5.03      -66.67     44.45 o
  25   5   2       14.42      -53.55     46.94 o
  26   5   2       98.89       97.33     64.83 o
  27   5   2        7.72       -0.29     56.43 o
   0   6   2      782.07      986.85     26.10 o
   1   6   2      106.98      112.98      8.51 o
   2   6   2      442.37      455.66     12.18 o
   3   6   2     8901.93     8438.47     84.54 o
   4   6   2     1964.98     2210.85     33.21 o
   5   6   2      438.41      472.57     14.56 o
   6   6   2        0.28        1.40      8.48 o
   7   6   2     1779.86     1806.82     35.94 o
   8   6   2     2381.31     2755.86     41.63 o
   9   6   2      417.08      431.42     18.74 o
  10   6   2    16724.68    16322.18    197.03 o
  11   6   2      194.78      211.09     17.29 o
  12   6   2      757.24      751.31     25.98 o
  13   6   2      332.07      379.07     21.44 o
  14   6   2     3684.64     3603.14     58.56 o
  15   6   2      192.94      185.01     18.83 o
  16   6   2      428.60      467.87     23.78 o
  17   6   2      752.06      685.55     38.42 o
  18   6   2     1366.33     1418.12     54.81 o
  19   6   2      166.19      140.40     34.53 o
  20   6   2      162.56      135.55     40.10 o
  21   6   2       71.96       -2.59     31.39 o
  22   6   2        6.87      -54.22     36.15 o
  23   6   2       21.73       -6.22     46.83 o
  24   6   2        0.95      -65.80     45.47 o
  25   6   2        9.49       45.66     67.74 o
  26   6   2       15.03        6.76     54.52 o
   1   7   2     3844.00     3591.06     41.56 o
   2   7   2       12.92       51.40      7.63 o
   3   7   2       11.69       32.50      8.85 o
   4   7   2     4631.26     4608.73     59.87 o
   5   7   2      230.55      294.93     13.23 o
   6   7   2      730.05      571.57     15.21 o
   7   7   2       25.71       22.53      9.24 o
   8   7   2     1764.42     1788.52     33.42 o
   9   7   2     4195.56     4132.71     67.66 o
  10   7   2     4485.28     4589.26     74.58 o
  11   7   2     1014.11      981.57     32.73 o
  12   7   2        0.27       -1.78     17.74 o
  13   7   2     2881.92     2803.00     58.38 o
  14   7   2        0.52      -16.45     20.43 o
  15   7   2      254.76      270.79     33.44 o
  16   7   2      747.91      774.15     33.33 o
  17   7   2        1.53      -31.61     23.80 o
  18   7   2        3.99       25.82     29.78 o
  19   7   2       53.60       53.68     31.70 o
  20   7   2      126.93      134.81     34.22 o
  21   7   2        1.57       10.06     31.67 o
  22   7   2       35.62       30.92     38.81 o
  23   7   2      145.98      115.29     49.48 o
  24   7   2        0.53       21.55     49.07 o
  25   7   2       31.47       85.87     52.35 o
  26   7   2        0.99       27.37     61.09 o
   0   8   2    55446.47    54001.97    643.86 o
   1   8   2       20.19       30.80      8.24 o
   2   8   2     7781.81     7810.66     93.06 o
   3   8   2     4405.55     4225.26     53.00 o
   4   8   2     1888.11     2392.32     36.97 o
   5   8   2      407.44      372.55     14.47 o
   6   8   2       31.11       19.27     11.13 o
   7   8   2      225.32      284.34     24.24 o
   8   8   2     6233.64     5385.71     84.85 o
   9   8   2     1408.72     1332.35     33.67 o
  10   8   2       16.95       24.48     15.58 o
  11   8   2      527.29      531.32     25.20 o
  12   8   2       27.10       15.90     18.33 o
  13   8   2      758.27      759.10     31.55 o
  14   8   2      145.01      155.46     23.73 o
  15   8   2      977.84      901.00     37.03 o
  16   8   2       15.33       28.05     23.37 o
  17   8   2      284.47      293.26     30.12 o
  18   8   2      258.07      231.10     35.17 o
  19   8   2      283.67      259.67     37.12 o
  20   8   2      191.98      185.31     36.29 o
  21   8   2      169.86      123.23     35.80 o
  22   8   2      121.55      116.67     47.56 o
  23   8   2        7.69       38.38     46.49 o
  24   8   2      146.12      179.24     53.84 o
  25   8   2        0.98      -17.43     51.43 o
  26   8   2       72.44       81.72     54.85 o
   1   9   2     3382.13     3724.45     49.77 o
   2   9   2     3753.12     4484.33     59.27 o
   3   9   2     3635.66     3580.90     46.96 o
   4   9   2      145.45      154.00     10.74 o
   5   9   2      417.20      360.49     16.69 o
   6   9   2     3234.66     2854.54     44.50 o
   7   9   2      175.67      152.13     14.58 o
   8   9   2     1061.95     1003.49     31.85 o
   9   9   2      339.86      291.33     20.24 o
  10   9   2      108.35      111.59     17.18 o
  11   9   2     1333.37     1175.45     34.46 o
  12   9   2       65.05       43.47     18.74 o
  13   9   2      269.68      236.19     24.07 o
  14   9   2      528.16      583.54     30.41 o
  15   9   2       10.31       21.07     22.21 o
  16   9   2      366.62      348.26     29.90 o
  17   9   2      234.24      206.52     28.66 o
  18   9   2      217.71      277.78     35.63 o
  19   9   2       46.11       35.32     37.88 o
  20   9   2      486.42      543.40     50.11 o
  21   9   2      138.83      125.49     36.72 o
  22   9   2      136.23      148.87     38.94 o
  23   9   2      219.05      206.67     46.51 o
  24   9   2      240.60      237.56     56.17 o
  25   9   2       27.43       45.87     51.73 o
  26   9   2        0.14       41.97     54.36 o
   0  10   2      967.31      778.90     30.64 o
   1  10   2      453.63      410.04     17.16 o
   2  10   2      463.49      394.25     22.13 o
   3  10   2     3107.67     2713.54     48.06 o
   4  10   2     1555.74     1804.01     36.41 o
   5  10   2     1625.52     1829.38     38.48 o
   6  10   2      202.80      194.52     14.26 o
   7  10   2     2598.12     2610.25     48.31 o
   8  10   2     1773.56     1903.55     56.22 o
   9  10   2      157.43      183.26     16.69 o
  10  10   2     3231.51     2990.37     55.30 o
  11  10   2      252.95      251.63     23.36 o
  12  10   2     1807.91     1675.28     42.50 o
  13  10   2      238.01      251.72     24.05 o
  14  10   2     1271.11     1142.69     38.69 o
  15  10   2      107.43      117.52     24.12 o
  16  10   2       70.14       46.31     23.75 o
  17  10   2      210.53      232.91     33.01 o
  18  10   2      605.45      653.99     51.08 o
  19  10   2      145.13       99.72     32.88 o
  20  10   2        1.71      -18.54     31.37 o
  21  10   2      159.15      143.73     36.38 o
  22  10   2        4.95       18.93     34.38 o
  23  10   2       34.37       32.04     41.35 o
  24  10   2       52.64       89.19     51.37 o
  25  10   2       12.39       63.67     53.32 o
   1  11   2     1276.11     1354.34     30.10 o
   2  11   2      486.35      717.48     24.25 o
   3  11   2      903.52      902.16     33.15 o
   4  11   2     1380.63     1340.83     27.03 o
   5  11   2      536.85      613.17     18.77 o
   6  11   2     2207.33     1886.66     35.00 o
   7  11   2      431.07      406.87     18.10 o
   8  11   2     1849.44     1938.56     41.15 o
   9  11   2     1335.32     1256.86     45.40 o
  10  11   2      171.99      205.93     18.45 o
  11  11   2     1552.79     1457.60     37.96 o
  12  11   2        4.05       10.78     18.11 o
  13  11   2     3301.73     3037.33     60.82 o
  14  11   2      799.02      714.87     32.73 o
  15  11   2      152.01      220.28     26.12 o
  16  11   2      242.40      204.04     27.13 o
  17  11   2      414.95      371.68     43.48 o
  18  11   2       24.57        7.77     29.69 o
  19  11   2        4.13      -44.43     29.62 o
  20  11   2       62.58      -27.47     31.67 o
  21  11   2        0.48       -9.96     33.41 o
  22  11   2        3.54      -18.57     34.10 o
  23  11   2       13.40        9.75     41.06 o
  24  11   2       19.38      -16.74     79.17 o
  25  11   2       12.80       55.08     53.55 o
   0  12   2     4316.58     3873.60    108.83 o
   1  12   2       66.51       86.29     12.68 o
   2  12   2       51.80       46.91     12.25 o
   3  12   2     1643.52     1575.03     38.57 o
   4  12   2      180.12      148.37     14.81 o
   5  12   2     1278.50     1198.36     35.02 o
   6  12   2      674.13      583.02     20.30 o
   7  12   2     2992.26     3050.76     50.73 o
   8  12   2      628.53      730.41     32.25 o
   9  12   2      808.67      773.09     26.16 o
  10  12   2     2172.40     2089.14     44.22 o
  11  12   2      497.73      486.05     23.97 o
  12  12   2      245.17      206.25     21.21 o
  13  12   2        0.95        9.57     19.81 o
  14  12   2     2912.97     2770.79     59.85 o
  15  12   2       91.15       63.42     23.40 o
  16  12   2       90.08       92.34     25.99 o
  17  12   2      401.98      421.23     37.06 o
  18  12   2       42.26       35.32     36.64 o
  19  12   2      186.67      147.10     35.00 o
  20  12   2       46.97       72.08     45.79 o
  21  12   2        3.21       21.83     34.27 o
  22  12   2        1.44       -8.72     35.11 o
  23  12   2        5.93      -34.17     36.56 o
  24  12   2       11.19       22.09     50.49 o
  25  12   2        0.49       80.17     56.92 o
   1  13   2     2005.34     2157.83     43.38 o
   2  13   2     1706.66     1723.76     36.12 o
   3  13   2     1266.79     1137.81     46.58 o
   4  13   2      581.20      609.69     21.77 o
   5  13   2      122.02       93.17     17.27 o
   6  13   2      508.95      527.09     19.63 o
   7  13   2        6.20      -16.67     14.18 o
   8  13   2      126.82      108.62     18.89 o
   9  13   2     1269.19     1258.08     47.59 o
  10  13   2      984.71      999.26     66.96 o
  11  13   2      985.50      982.18     30.91 o
  12  13   2      213.72      221.03     21.19 o
  13  13   2      882.34      834.55     32.37 o
  14  13   2      220.35      241.98     27.53 o
  15  13   2      599.30      608.46     31.74 o
  16  13   2      467.40      487.47     31.07 o
  17  13   2       39.05       28.16     28.50 o
  18  13   2        2.91      -16.81     33.14 o
  19  13   2        0.57      -31.67     34.68 o
  20  13   2       13.82      -17.19     34.45 o
  21  13   2        1.05      -33.96     33.52 o
  22  13   2       16.52       13.96     35.84 o
  23  13   2       93.42      131.20     41.53 o
  24  13   2       11.82       16.45     52.03 o
   0  14   2    11420.94    11470.61    237.44 o
   1  14   2        1.69       36.23     13.99 o
   2  14   2     2123.91     1999.85     42.31 o
   3  14   2     1514.32     1339.43     41.74 o
   4  14   2     3144.30     3269.34     69.22 o
   5  14   2     1313.00     1340.08     40.53 o
   6  14   2     1774.62     1805.27     35.60 o
   7  14   2     2013.09     1936.82     38.24 o
   8  14   2     1110.23     1014.50     34.69 o
   9  14   2     1254.65     1218.39     59.43 o
  10  14   2       31.54       -9.45     26.15 o
  11  14   2       12.60       11.91     18.71 o
  12  14   2      174.77      176.75     23.56 o
  13  14   2       79.50       95.18     20.73 o
  14  14   2        6.80        5.34     20.24 o
  15  14   2       60.41       23.66     21.93 o
  16  14   2       47.55       87.83     28.39 o
  17  14   2      187.08      142.57     36.92 o
  18  14   2      308.13      231.57     35.57 o
  19  14   2      137.61      114.11     34.77 o
  20  14   2      171.12      118.46     36.81 o
  21  14   2      135.06      157.09     38.32 o
  22  14   2      150.83      140.83     41.04 o
  23  14   2       17.78       33.62     38.85 o
  24  14   2      166.27      108.25     49.02 o
   1  15   2     4697.17     4486.46     63.34 o
   2  15   2      610.69      557.60     23.58 o
   3  15   2      559.05      611.98     24.05 o
   4  15   2       61.21       59.50     15.22 o
   5  15   2      456.77      489.29     22.32 o
   6  15   2      521.73      535.56     23.89 o
   7  15   2       60.58       19.45     14.81 o
   8  15   2      554.00      627.62     26.45 o
   9  15   2      407.39      429.93     34.54 o
  10  15   2       56.12       62.69     28.76 o
  11  15   2      301.94      275.87     35.14 o
  12  15   2       84.04       59.06     30.42 o
  13  15   2      832.01      834.99     32.27 o
  14  15   2      149.63      156.99     22.54 o
  15  15   2       65.20       24.33     21.09 o
  16  15   2      222.46      253.93     42.88 o
  17  15   2       25.21        6.82     28.57 o
  18  15   2       25.94        6.00     30.82 o
  19  15   2        7.70      -21.67     30.99 o
  20  15   2      281.40      286.82     41.29 o
  21  15   2        1.09      -30.82     34.50 o
  22  15   2       59.15       51.73     40.15 o
  23  15   2       53.35       51.94     41.24 o
   0  16   2       28.96      -20.52     35.92 o
   1  16   2      360.81      344.86     21.75 o
   2  16   2      482.72      418.65     25.64 o
   3  16   2     1733.09     1760.89     40.52 o
   4  16   2      415.68      488.68     23.30 o
   5  16   2      488.16      471.10     22.77 o
   6  16   2     1938.25     1964.86     53.95 o
   7  16   2     1877.26     1854.84     44.01 o
   8  16   2      904.18      918.77     27.85 o
   9  16   2      343.40      331.49     52.22 o
  10  16   2     2527.59     2468.66     71.54 o
  11  16   2      463.25      417.94     38.31 o
  12  16   2     1691.05     1768.59     81.87 o
  13  16   2        0.56       13.22     30.72 o
  14  16   2     1185.52     1313.46     48.78 o
  15  16   2       81.73      107.13     22.58 o
  16  16   2      149.24      156.09     30.18 o
  17  16   2       81.47       49.83     29.81 o
  18  16   2      386.08      504.23     40.11 o
  19  16   2       58.85       88.79     34.82 o
  20  16   2       22.62        9.75     34.21 o
  21  16   2       41.74       51.85     37.92 o
  22  16   2       13.95      -40.18     37.54 o
   1  17   2      602.14      706.31     30.95 o
   2  17   2     1165.60     1044.05     29.81 o
   3  17   2      422.56      445.28     23.94 o
   4  17   2      270.74      311.19     21.31 o
   5  17   2        5.86        6.72     13.14 o
   6  17   2      223.31      287.65     23.44 o
   7  17   2      219.28      188.67     22.02 o
   8  17   2      432.44      469.27     26.42 o
   9  17   2     1056.34      947.74     33.38 o
  10  17   2      429.85      446.17     38.62 o
  11  17   2      705.80      613.93     45.57 o
  12  17   2        1.76      -28.50     28.98 o
  13  17   2      635.15      637.32     44.87 o
  14  17   2        3.38       29.47     31.62 o
  15  17   2      159.79      118.67     28.30 o
  16  17   2      165.97      141.89     30.05 o
  17  17   2      246.82      270.29     34.51 o
  18  17   2       33.41       17.93     31.58 o
  19  17   2        4.80        3.05     32.51 o
  20  17   2       20.40       34.12     35.69 o
  21  17   2        8.30      -41.63     36.99 o
  22  17   2        6.71        3.80     38.77 o
   0  18   2      516.45      600.65     40.20 o
   1  18   2      189.98      151.24     21.87 o
   2  18   2       16.42       12.65     18.46 o
   3  18   2      790.42      782.48     30.83 o
   4  18   2       68.22       42.64     16.63 o
   5  18   2      912.91      907.13     31.23 o
   6  18   2      160.28      147.33     21.32 o
   7  18   2      770.53      716.41     30.75 o
   8  18   2      204.12      183.38     22.56 o
   9  18   2      175.76      178.67     22.50 o
  10  18   2      523.16      564.02     41.07 o
  11  18   2      289.51      309.77     42.40 o
  12  18   2      491.61      491.59     60.02 o
  13  18   2        0.12        1.06     31.35 o
  14  18   2      454.54      463.28     43.85 o
  15  18   2      102.18      122.68     37.13 o
  16  18   2        9.83       17.58     27.60 o
  17  18   2       80.25       66.00     31.40 o
  18  18   2       51.43       39.83     32.00 o
  19  18   2       30.87       20.39     32.97 o
  20  18   2        0.39      -32.15     36.96 o
  21  18   2       12.23      -46.72     40.16 o
   1  19   2      627.98      612.66     29.86 o
   2  19   2      104.69      127.37     21.96 o
   3  19   2      587.67      650.91     33.15 o
   4  19   2      478.11      566.81     31.67 o
   5  19   2       10.97      -24.58     21.67 o
   6  19   2      956.31     1015.06     38.23 o
   7  19   2       34.47       46.99     24.97 o
   8  19   2      257.38      297.53     29.74 o
   9  19   2      168.61      163.58     45.99 o
  10  19   2        7.85       11.79     31.76 o
  11  19   2      340.28      278.40     40.98 o
  12  19   2       31.45       21.65     34.85 o
  13  19   2      332.40      353.79     44.90 o
  14  19   2        1.27      -37.56     34.48 o
  15  19   2       92.23       40.22     38.52 o
  16  19   2       94.07       80.86     41.85 o
  17  19   2        8.30      -23.82     30.37 o
  18  19   2      124.31      138.28     39.13 o
  19  19   2       23.83       34.62     39.75 o
  20  19   2      152.46      159.41     55.37 o
   0  20   2     3927.07     3801.06    137.65 o
   1  20   2      183.50      126.25     33.74 o
   2  20   2     1285.93     1450.13     59.76 o
   3  20   2      283.09      277.95     37.06 o
   4  20   2     1125.59     1120.44     64.41 o
   5  20   2      415.68      445.66     55.64 o
   6  20   2      307.04      302.24     35.14 o
   7  20   2      390.52      349.13     35.88 o
   8  20   2      279.54      338.65     33.73 o
   9  20   2      207.35      170.95     46.00 o
  10  20   2        5.16      -15.57     36.39 o
  11  20   2        0.47      -34.08     37.20 o
  12  20   2       20.79       -3.42     40.02 o
  13  20   2      128.41      178.69     48.36 o
  14  20   2       40.39       35.15     43.69 o
  15  20   2      117.63      148.57     53.40 o
  16  20   2        1.52       60.81     45.74 o
  17  20   2      168.51      137.41     52.57 o
  18  20   2       59.14       62.72     49.91 o
  19  20   2      100.09      105.64     43.74 o
   1  21   2      387.36      403.39     41.03 o
   2  21   2      560.94      435.52     40.76 o
   3  21   2      255.73      260.69     37.24 o
   4  21   2      293.88      315.98     36.62 o
   5  21   2       32.08        3.62     33.24 o
   6  21   2      438.89      488.47     50.55 o
   7  21   2       31.88       24.58     42.80 o
   8  21   2      111.33      203.88     42.82 o
   9  21   2      191.71      176.03     43.90 o
  10  21   2      272.87      316.50     48.81 o
  11  21   2      224.74      252.89     48.54 o
  12  21   2      236.74      350.92     52.50 o
  13  21   2      334.22      381.29     54.21 o
  14  21   2       26.24      -19.38     44.01 o
  15  21   2       50.66      150.34     83.49 o
  16  21   2      106.93      141.04     51.92 o
  17  21   2        3.86      -41.68     75.42 o
  18  21   2        1.20      -12.83     52.18 o
   0  22   2      148.61      122.87     48.91 o
   1  22   2       55.86       41.76     36.58 o
   2  22   2        1.34       15.30     31.85 o
   3  22   2      368.62      342.96     39.28 o
   4  22   2       28.13       21.73     36.18 o
   5  22   2      251.30      222.94     46.60 o
   6  22   2      117.93      135.50     36.62 o
   7  22   2      222.99      205.81     46.11 o
   8  22   2      324.79      340.98     49.87 o
   9  22   2      114.71      110.98     44.67 o
  10  22   2      741.60      704.61     61.86 o
  11  22   2        0.89      -59.94     39.96 o
  12  22   2      399.03      450.81     57.99 o
  13  22   2       57.94       63.92     47.17 o
  14  22   2      516.22      563.50     62.66 o
  15  22   2       40.55      -40.16     45.78 o
  16  22   2      150.61      171.72     54.87 o
  17  22   2       92.89      148.44     55.63 o
   1  23   2      114.97      144.48     37.79 o
   2  23   2      527.43      541.92     46.61 o
   3  23   2        4.61        9.71     33.28 o
   4  23   2       99.41      101.73     35.99 o
   5  23   2       28.91       58.75     33.52 o
   6  23   2      259.55      271.25     39.55 o
   7  23   2      138.60       96.98     34.46 o
   8  23   2      680.94      739.29     47.52 o
   9  23   2      323.45      301.32     52.09 o
  10  23   2      207.18      207.81     58.25 o
  11  23   2      535.94      541.86     61.16 o
  12  23   2       11.99       66.97     46.80 o
  13  23   2      374.97      458.81     60.58 o
  14  23   2       38.66      -34.09     48.01 o
  15  23   2       49.90       39.55     58.86 o
  16  23   2        1.27       66.89     53.65 o
   0  24   2     1037.01     1114.22     85.13 o
   1  24   2       88.61      125.23     38.59 o
   2  24   2      211.73      272.26     41.77 o
   3  24   2      255.08      313.38     43.42 o
   4  24   2      337.34      401.70     50.40 o
   5  24   2      105.27      102.55     35.88 o
   6  24   2       88.69       25.56     35.10 o
   7  24   2      312.37      299.92     42.16 o
   8  24   2        0.22       -9.76     33.38 o
   9  24   2       97.34      147.53     37.41 o
  10  24   2       28.68       30.79     33.95 o
  11  24   2       52.37       49.96     65.27 o
  12  24   2       11.56       65.62     48.75 o
  13  24   2       14.09      -59.65     47.68 o
  14  24   2       38.04       60.45     51.95 o
  15  24   2       45.92      132.84     63.51 o
   1  25   2      455.56      447.46     48.99 o
   2  25   2      197.66      183.28     42.14 o
   3  25   2      195.85      204.77     42.18 o
   4  25   2       20.91       58.31     39.21 o
   5  25   2       75.52       78.78     38.60 o
   6  25   2       43.83       22.01     36.25 o
   7  25   2        4.62       30.86     35.95 o
   8  25   2      161.75      196.32     40.05 o
   9  25   2       98.72      122.54     40.08 o
  10  25   2       19.04        5.11     61.88 o
  11  25   2       68.41       36.11     36.06 o
  12  25   2       10.75      -30.10     34.16 o
  13  25   2       42.46       43.76     52.24 o
   0  26   2      597.41      555.24     72.72 o
   1  26   2        6.94      -21.77     36.44 o
   2  26   2       92.12       48.99     39.13 o
   3  26   2      128.73       86.49     40.63 o
   4  26   2        9.78      -51.55     36.90 o
   5  26   2      221.33      177.02     43.43 o
   6  26   2       17.07       -9.94     38.01 o
   7  26   2      239.20      166.65     43.30 o
   8  26   2        0.23      -40.67     36.85 o
   9  26   2       72.62       47.21     48.08 o
  10  26   2       56.72       98.96     40.28 o
  11  26   2       12.21       30.02     37.60 o
   1  27   2      297.52      205.39     45.86 o
   2  27   2        0.50       37.42     41.41 o
   3  27   2      154.21      106.67     43.08 o
   4  27   2       80.68      -47.51     43.47 o
   5  27   2       30.16       20.92     40.49 o
   6  27   2      171.21      179.86     44.65 o
   7  27   2        0.86      -26.49     41.68 o
   8  27   2       27.91       15.66     40.89 o
   9  27   2       71.06       31.95     40.58 o
   0  28   2        3.72       85.36     60.86 o
   1  28   2        6.71      -40.17     49.19 o
   2  28   2       34.37      -17.69     40.37 o
   3  28   2      117.36      136.82     46.22 o
   4  28   2       33.91        6.89     52.95 o
   5  28   2      175.90      209.24     47.64 o
   1   0   3      795.21      687.70     22.97 o
   2   0   3     4820.60     4985.59    101.89 o
   3   0   3     1856.87     2120.88     45.03 o
   4   0   3     1246.44     1302.04     34.96 o
   5   0   3    37056.13    38131.54    549.27 o
   6   0   3      133.17      116.45     21.48 o
   7   0   3     1804.04     1737.45     63.72 o
   8   0   3      493.90      489.56     27.61 o
   9   0   3    10494.37     9251.85    153.67 o
  10   0   3     1893.36     1882.99     57.54 o
  11   0   3     7754.65     7711.10    135.54 o
  12   0   3       13.11      -11.58     21.70 o
  13   0   3     7505.01     7531.01    136.19 o
  14   0   3      966.31      987.13     63.21 o
  15   0   3     7969.99     8040.87    163.29 o
  16   0   3      214.66      203.21     35.50 o
  17   0   3      664.16      682.03     73.10 o
  18   0   3      328.44      330.23     39.92 o
  19   0   3        0.15      -63.38     42.26 o
  20   0   3      371.41      374.13     97.05 o
  21   0   3      303.02      304.70     75.18 o
  22   0   3      112.07        1.68     63.26 o
  23   0   3       27.91       -6.62     63.88 o
  24   0   3        8.08      105.36     87.91 o
  25   0   3        3.96       -8.38    106.49 o
  26   0   3        0.02     -130.66    172.58 o
   0   1   3       21.33       29.80     13.28 o
   1   1   3      125.90      115.08     10.15 o
   2   1   3     5946.88     6022.25     63.73 o
   3   1   3     5615.78     5600.53     62.76 o
   4   1   3      329.49      248.65     13.31 o
   5   1   3     3549.83     3546.21     52.68 o
   6   1   3      555.96      586.31     22.02 o
   7   1   3     5221.63     5473.95     78.29 o
   8   1   3      373.68      367.58     18.09 o
   9   1   3      240.25      231.88     23.19 o
  10   1   3     1121.90     1118.76     28.32 o
  11   1   3     1129.22     1036.68     28.12 o
  12   1   3      195.69      192.17     18.46 o
  13   1   3      297.08      324.89     21.66 o
  14   1   3      423.19      421.61     25.54 o
  15   1   3      889.93      878.69     32.45 o
  16   1   3       51.41       37.16     20.46 o
  17   1   3      759.02      713.64     31.95 o
  18   1   3       43.38       29.90     21.36 o
  19   1   3      377.72      358.36     32.88 o
  20   1   3        6.99       39.80     35.30 o
  21   1   3      201.58      210.21     49.77 o
  22   1   3        4.57      -35.39     55.14 o
  23   1   3       53.83       44.78     47.38 o
  24   1   3       62.33       63.19     49.39 o
  25   1   3        0.88      -69.26     46.17 o
  26   1   3        0.34       33.93     51.56 o
   1   2   3     7610.38     7715.45     75.12 o
   2   2   3    13802.44    14986.36    140.64 o
   3   2   3     2816.91     2835.73     45.10 o
   4   2   3        1.41        6.72      9.83 o
   5   2   3     5944.55     5970.96     77.77 o
   6   2   3       45.09       68.76     14.07 o
   7   2   3      292.00      338.13     19.10 o
   8   2   3      885.94      855.37     24.17 o
   9   2   3     2001.42     1969.51     36.53 o
  10   2   3      835.88      874.36     30.15 o
  11   2   3      370.90      386.49     20.07 o
  12   2   3        3.44       -5.56     15.39 o
  13   2   3     1275.11     1376.31     39.41 o
  14   2   3        2.03        8.06     14.51 o
  15   2   3      408.67      429.58     28.07 o
  16   2   3      842.77      857.43     40.42 o
  17   2   3      254.57      248.13     25.88 o
  18   2   3       99.30      103.54     27.52 o
  19   2   3       88.29       47.73     31.06 o
  20   2   3       12.15       31.82     34.98 o
  21   2   3      238.68      253.12     50.60 o
  22   2   3        0.10      -61.74     41.16 o
  23   2   3      362.83      310.72     62.69 o
  24   2   3       63.10      -57.61     46.16 o
  25   2   3      125.80      130.03     54.23 o
  26   2   3        2.95       69.31     55.36 o
   0   3   3     1118.49     1228.90     30.72 o
   1   3   3      209.83      267.84     11.87 o
   2   3   3     1296.81     1415.41     24.18 o
   3   3   3     8314.79     8338.83     87.37 o
   4   3   3     3295.07     3542.78     49.67 o
   5   3   3     1382.27     1357.29     29.99 o
   6   3   3     7784.94     7710.27    101.80 o
   7   3   3     5870.73     5822.91     81.77 o
   8   3   3        1.01       -5.86     11.11 o
   9   3   3     1611.46     1562.32     34.56 o
  10   3   3     1130.79     1111.25     32.11 o
  11   3   3       59.25       66.01     13.26 o
  12   3   3      386.17      439.36     22.18 o
  13   3   3      326.53      336.86     22.24 o
  14   3   3     1750.62     1953.58     43.75 o
  15   3   3      222.76      149.00     21.03 o
  16   3   3       30.19       70.01     21.41 o
  17   3   3     1070.45     1048.06     40.31 o
  18   3   3      102.00       99.63     26.52 o
  19   3   3      423.51      446.35     40.00 o
  20   3   3       65.30        6.43     35.65 o
  21   3   3      373.29      404.07     66.19 o
  22   3   3       50.59       53.48     45.86 o
  23   3   3       82.66       15.42     47.40 o
  24   3   3        2.69      -15.96     54.51 o
  25   3   3       16.92      -71.86     47.91 o
  26   3   3        0.03      -37.19     51.17 o
   1   4   3     6031.72     6570.31     68.49 o
   2   4   3      649.81      578.45     15.91 o
   3   4   3     3551.55     3462.70     43.68 o
   4   4   3      301.82      331.63     17.65 o
   5   4   3      226.01      202.75     19.59 o
   6   4   3      225.55      253.80     19.30 o
   7   4   3      881.53      834.91     38.56 o
   8   4   3     5032.46     5028.98     75.22 o
   9   4   3      119.55      100.70     16.31 o
  10   4   3        2.61       12.48     13.83 o
  11   4   3     3218.76     3245.23     53.08 o
  12   4   3      318.91      363.07     21.40 o
  13   4   3     2424.59     2423.38     47.14 o
  14   4   3      393.39      405.83     23.74 o
  15   4   3       27.40       -6.10     16.14 o
  16   4   3      129.92      114.58     24.26 o
  17   4   3       65.56       81.74     24.58 o
  18   4   3        5.86       29.69     33.50 o
  19   4   3      106.81       72.75     32.35 o
  20   4   3       12.55      -41.74     30.20 o
  21   4   3        4.12       16.90     37.27 o
  22   4   3       21.78      -12.13     45.38 o
  23   4   3      301.48      262.15     55.42 o
  24   4   3       31.71       27.88     49.44 o
  25   4   3       13.52       50.35     52.95 o
  26   4   3       12.75       68.99     54.80 o
   0   5   3     1074.52     1545.46     41.20 o
   1   5   3     1581.97     1598.34     31.18 o
   2   5   3        1.21       -0.52     10.80 o
   3   5   3     4977.00     5269.48     70.10 o
   4   5   3     3588.15     3558.07     56.25 o
   5   5   3     1922.97     1836.13     41.95 o
   6   5   3     1407.59     1650.32     37.09 o
   7   5   3     8661.22     8682.83    120.74 o
   8   5   3       69.75       85.59     14.00 o
   9   5   3     3095.42     3072.39     48.97 o
  10   5   3      463.25      521.15     20.80 o
  11   5   3     2890.08     2638.21     49.84 o
  12   5   3      132.25      135.09     18.77 o
  13   5   3       87.41       60.42     12.58 o
  14   5   3       64.50       52.33     15.70 o
  15   5   3      255.32      257.29     19.82 o
  16   5   3        0.50       23.40     20.97 o
  17   5   3       84.87      106.66     26.21 o
  18   5   3       91.68       63.67     31.60 o
  19   5   3      115.15      152.47     34.88 o
  20   5   3       26.87      -19.19     35.42 o
  21   5   3       18.24       13.06     38.59 o
  22   5   3        2.89       57.22     47.33 o
  23   5   3       12.49       26.76     49.16 o
  24   5   3       26.68       41.11     49.47 o
  25   5   3        2.59       -9.03     52.01 o
  26   5   3        1.98       24.27     55.95 o
   1   6   3     1724.72     1756.69     38.74 o
   2   6   3     2671.60     2244.87     38.76 o
   3   6   3        6.24        2.28      7.67 o
   4   6   3      142.72      193.28     15.05 o
   5   6   3     4382.69     4074.51     61.50 o
   6   6   3      482.09      548.80     20.85 o
   7   6   3     1795.65     1848.11     37.19 o
   8   6   3        5.77       -9.66      9.38 o
   9   6   3     7822.43     7784.31    114.29 o
  10   6   3     1100.38     1038.97     34.61 o
  11   6   3     2198.33     2279.03     47.32 o
  12   6   3      584.51      573.37     31.92 o
  13   6   3     5474.43     5335.30     83.68 o
  14   6   3       36.33       77.73     20.98 o
  15   6   3     1806.83     1839.90     46.97 o
  16   6   3      274.95      299.11     26.18 o
  17   6   3     1087.46     1068.69     49.62 o
  18   6   3       32.33       24.92     30.53 o
  19   6   3       88.54       98.84     33.62 o
  20   6   3       62.87       57.50     33.59 o
  21   6   3       19.27       15.27     37.36 o
  22   6   3        0.54       10.75     46.46 o
  23   6   3        8.35       21.45     47.93 o
  24   6   3       81.82      137.78     62.69 o
  25   6   3        0.44      -60.32     50.18 o
  26   6   3        1.10      -15.40     54.18 o
   0   7   3     8655.82     9670.30    154.57 o
   1   7   3     1267.06     1350.16     34.55 o
   2   7   3       59.88       54.13     10.70 o
   3   7   3     4949.09     5472.30     68.47 o
   4   7   3       27.18       -3.45     10.29 o
   5   7   3     5784.07     5850.69     74.98 o
   6   7   3       10.91      -10.09     15.16 o
   7   7   3     5239.68     4633.04     88.55 o
   8   7   3      389.32      448.53     23.78 o
   9   7   3     1085.68     1088.63     35.42 o
  10   7   3      313.52      356.21     21.29 o
  11   7   3       97.33      112.47     18.39 o
  12   7   3      203.65      253.12     20.92 o
  13   7   3      247.98      269.11     27.72 o
  14   7   3      565.70      537.35     27.34 o
  15   7   3       19.16       43.42     19.83 o
  16   7   3       15.72       -1.30     18.80 o
  17   7   3      517.08      557.25     40.78 o
  18   7   3        0.25       11.33     32.00 o
  19   7   3      385.34      400.11     40.40 o
  20   7   3       11.65       22.58     33.10 o
  21   7   3      237.62      231.20     40.67 o
  22   7   3       73.59       35.99     40.80 o
  23   7   3       58.43        3.53     56.97 o
  24   7   3        3.22       46.17     50.41 o
  25   7   3        7.69       46.36     52.92 o
  26   7   3        1.42      -27.85     52.41 o
   1   8   3     7634.29     7112.58     98.90 o
   2   8   3      761.75      534.04     21.18 o
   3   8   3     6177.16     6216.07     75.94 o
   4   8   3        5.08        4.24      9.66 o
   5   8   3     3493.68     3623.97     62.51 o
   6   8   3     1227.05     1389.85     36.10 o
   7   8   3     1042.26      933.36     27.44 o
   8   8   3      730.85      656.39     24.49 o
   9   8   3       55.14       63.78     15.89 o
  10   8   3      272.69      264.35     22.08 o
  11   8   3      780.84      804.08     27.71 o
  12   8   3      149.68      215.79     24.66 o
  13   8   3      307.53      293.83     21.70 o
  14   8   3       63.39       37.37     16.68 o
  15   8   3        2.09       -0.46     24.32 o
  16   8   3       18.46       -3.08     25.20 o
  17   8   3       20.15       69.86     31.13 o
  18   8   3        5.65       49.11     32.62 o
  19   8   3      373.97      320.49     46.16 o
  20   8   3        0.20       -3.69     32.61 o
  21   8   3       54.04       70.54     36.55 o
  22   8   3       27.77        9.93     41.05 o
  23   8   3      401.83      379.73     58.99 o
  24   8   3        0.04      -21.76     54.69 o
  25   8   3      115.65      109.37     55.65 o
   0   9   3       43.02       21.80     13.05 o
   1   9   3     1936.24     1842.42     35.19 o
   2   9   3      313.17      315.74     16.98 o
   3   9   3     4422.56     4429.53     57.48 o
   4   9   3       41.91      109.79     15.17 o
   5   9   3      862.32      821.86     26.29 o
   6   9   3      874.06      853.77     27.42 o
   7   9   3     2506.41     2407.13     44.32 o
   8   9   3     1095.34     1034.68     33.15 o
   9   9   3       38.74       13.50     14.62 o
  10   9   3     1015.77     1015.66     28.61 o
  11   9   3      925.88      932.82     34.33 o
  12   9   3       68.46       90.43     22.39 o
  13   9   3      127.63      165.39     25.04 o
  14   9   3     1073.48     1175.44     42.24 o
  15   9   3     1228.85     1152.15     42.92 o
  16   9   3       49.83       71.69     30.41 o
  17   9   3     1229.61     1195.78     51.88 o
  18   9   3      532.84      527.24     84.61 o
  19   9   3      546.08      556.91     64.19 o
  20   9   3       66.90       57.83     34.29 o
  21   9   3      222.73      215.74     40.26 o
  22   9   3        7.01      -11.68     40.07 o
  23   9   3      147.83      123.26     52.45 o
  24   9   3        7.22        8.34     50.21 o
  25   9   3       21.94      -14.82     67.50 o
   1  10   3     1810.17     1660.33     41.48 o
   2  10   3     1234.85     1079.72     26.78 o
   3  10   3      446.46      433.52     21.30 o
   4  10   3       57.59       50.46     14.33 o
   5  10   3      259.49      214.10     18.05 o
   6  10   3        6.02       17.83     13.34 o
   7  10   3     1026.01     1090.27     28.82 o
   8  10   3      875.98      858.85     31.30 o
   9  10   3     2526.41     2609.20     54.39 o
  10  10   3        0.53       17.18     19.17 o
  11  10   3     1737.93     1824.09     48.21 o
  12  10   3        0.81       -5.92     20.75 o
  13  10   3     2384.25     2275.97     55.74 o
  14  10   3       71.83       56.48     24.84 o
  15  10   3      269.33      268.66     29.23 o
  16  10   3       61.88       45.55     29.90 o
  17  10   3      883.35      882.53     47.02 o
  18  10   3        0.66      -33.26     34.47 o
  19  10   3        1.62       -2.65     31.35 o
  20  10   3       41.60       24.90     33.16 o
  21  10   3        3.31      -23.23     33.77 o
  22  10   3       15.38      -11.73     40.82 o
  23  10   3       74.42      118.70     51.10 o
  24  10   3       20.53      -14.07     50.20 o
  25  10   3        9.71       57.68     55.30 o
   0  11   3     3342.32     3635.30     72.21 o
   1  11   3        5.32        6.93      9.73 o
   2  11   3       19.97       18.30     11.03 o
   3  11   3     3309.94     3533.46     58.92 o
   4  11   3      107.26       74.89     16.33 o
   5  11   3     1147.88     1070.62     30.50 o
   6  11   3       14.13       31.28     12.52 o
   7  11   3     4387.14     4141.31     82.32 o
   8  11   3     1029.47     1137.45     35.85 o
   9  11   3     2697.79     2468.82     53.24 o
  10  11   3        4.07      -13.02     18.96 o
  11  11   3      276.84      239.11     24.30 o
  12  11   3       12.22       31.47     21.64 o
  13  11   3       51.54       29.78     22.43 o
  14  11   3      133.56      116.27     25.48 o
  15  11   3      132.94      126.85     26.20 o
  16  11   3       89.14       40.35     29.70 o
  17  11   3      167.99      124.92     36.41 o
  18  11   3       50.79      -16.18     31.47 o
  19  11   3       14.94        9.82     32.36 o
  20  11   3        4.53       12.42     44.00 o
  21  11   3      107.84       28.31     35.83 o
  22  11   3        7.61       52.09     37.84 o
  23  11   3        0.84      -58.01     43.60 o
  24  11   3       32.37       -0.86     50.56 o
   1  12   3     2478.17     2418.22     41.57 o
   2  12   3      198.69      120.58     19.85 o
   3  12   3       77.40       68.05     16.59 o
   4  12   3        6.16      -13.45     15.82 o
   5  12   3       78.50       58.09     15.97 o
   6  12   3        1.62       23.75     16.26 o
   7  12   3       15.39       -1.76     17.99 o
   8  12   3        0.80      -26.80     17.87 o
   9  12   3     1614.91     1525.84     41.51 o
  10  12   3      138.22      103.38     21.43 o
  11  12   3     1326.69     1214.25     39.06 o
  12  12   3        4.42        1.87     21.55 o
  13  12   3     2874.91     2768.37     61.86 o
  14  12   3       26.92       47.61     24.01 o
  15  12   3      479.07      518.91     39.56 o
  16  12   3      151.38      151.22     31.62 o
  17  12   3       41.54       58.78     30.85 o
  18  12   3        5.33       37.85     38.56 o
  19  12   3        4.34      -45.77     30.51 o
  20  12   3       58.13       29.05     34.68 o
  21  12   3        1.49      -51.33     34.22 o
  22  12   3        0.93       27.06     38.47 o
  23  12   3       29.91       18.91     45.32 o
  24  12   3        0.91       52.45     52.31 o
   0  13   3      603.86      651.05     51.96 o
   1  13   3      216.20      216.70     19.45 o
   2  13   3      500.41      502.84     30.64 o
   3  13   3     2241.99     2384.71     47.99 o
   4  13   3       16.38       -6.21     16.79 o
   5  13   3     1700.84     1764.58     41.69 o
   6  13   3       56.52       72.90     18.45 o
   7  13   3     2206.15     1983.34     52.72 o
   8  13   3       51.27       36.28     19.33 o
   9  13   3      613.34      566.53     28.45 o
  10  13   3      308.99      295.95     37.06 o
  11  13   3      594.70      660.45     38.59 o
  12  13   3       15.65       34.55     22.06 o
  13  13   3      217.28      219.10     31.58 o
  14  13   3       51.04       30.12     23.65 o
  15  13   3       93.09       73.43     29.00 o
  16  13   3        1.58      -41.15     27.44 o
  17  13   3      104.60       55.71     31.43 o
  18  13   3       62.03       78.56     33.11 o
  19  13   3      229.30      205.15     38.09 o
  20  13   3       51.98       22.95     35.01 o
  21  13   3       64.31       61.96     45.29 o
  22  13   3        0.64       -0.13     37.10 o
  23  13   3        6.85      101.76     45.91 o
   1  14   3     7378.51     7233.28    100.42 o
   2  14   3        0.29       25.61     17.20 o
   3  14   3     6479.63     6325.77     99.16 o
   4  14   3        0.54        0.81     17.53 o
   5  14   3     2796.78     2873.87     54.56 o
   6  14   3      268.39      275.32     24.76 o
   7  14   3      401.06      373.87     25.24 o
   8  14   3        2.63      -14.16     17.71 o
   9  14   3       13.72       15.65     19.97 o
  10  14   3       87.96       83.72     22.20 o
  11  14   3        4.23      -22.88     20.34 o
  12  14   3        8.74       31.05     22.12 o
  13  14   3        7.15       80.79     23.34 o
  14  14   3      137.16      148.77     25.43 o
  15  14   3       36.28        9.80     28.19 o
  16  14   3        1.88      -40.95     27.30 o
  17  14   3       27.95      -13.69     33.41 o
  18  14   3       16.49      -45.70     30.46 o
  19  14   3      216.21      230.72     38.68 o
  20  14   3        0.74        2.85     34.65 o
  21  14   3       68.98       86.43     39.09 o
  22  14   3        3.64       -4.13     37.64 o
  23  14   3      356.92      462.43     56.87 o
   0  15   3      129.46      137.27     36.22 o
   1  15   3       44.67        5.07     20.96 o
   2  15   3      296.93      272.80     21.66 o
   3  15   3      894.84     1034.86     32.57 o
   4  15   3      226.58      201.03     21.34 o
   5  15   3     1463.06     1444.21     39.30 o
   6  15   3      769.16      719.74     31.67 o
   7  15   3     2274.90     2166.28     47.77 o
   8  15   3       37.41       41.01     20.56 o
   9  15   3      145.47      116.40     21.28 o
  10  15   3      597.53      628.18     30.82 o
  11  15   3       18.78       19.26     21.52 o
  12  15   3       98.67       81.18     23.18 o
  13  15   3       24.90        4.13     37.00 o
  14  15   3      244.10      213.25     31.96 o
  15  15   3      134.39      161.69     38.19 o
  16  15   3       29.40        9.22     29.32 o
  17  15   3      391.12      366.47     38.74 o
  18  15   3        6.49      -21.92     31.00 o
  19  15   3      309.52      389.82     43.40 o
  20  15   3        7.86        4.32     34.62 o
  21  15   3       82.08       97.60     49.08 o
  22  15   3        5.55        6.03     39.09 o
   1  16   3       54.88       25.89     17.98 o
   2  16   3      204.68      211.99     25.26 o
   3  16   3      136.04       91.43     19.23 o
   4  16   3        7.84       14.55     14.16 o
   5  16   3      681.58      649.94     29.67 o
   6  16   3        4.66       22.84     21.34 o
   7  16   3      590.52      565.83     30.83 o
   8  16   3       11.95       25.42     20.35 o
   9  16   3     1434.84     1527.37     49.01 o
  10  16   3       11.87        1.14     25.17 o
  11  16   3     1698.74     1734.84     47.45 o
  12  16   3       34.73        2.41     26.83 o
  13  16   3     2055.72     2090.95     61.23 o
  14  16   3        5.76       17.50     28.01 o
  15  16   3      485.45      535.61     48.25 o
  16  16   3      145.85      127.87     32.09 o
  17  16   3      392.78      451.53     59.05 o
  18  16   3       11.43      -14.30     34.47 o
  19  16   3        3.39       52.25     34.11 o
  20  16   3       42.77       34.83     36.41 o
  21  16   3        0.61       42.24     38.46 o
  22  16   3       14.02      -66.97     44.65 o
   0  17   3      137.99       69.53     41.62 o
   1  17   3      138.51      106.86     26.14 o
   2  17   3       43.37       25.56     13.30 o
   3  17   3     1796.53     1744.58     41.21 o
   4  17   3      471.54      482.14     27.30 o
   5  17   3      754.94      814.16     35.22 o
   6  17   3        6.70       17.93     24.08 o
   7  17   3      678.57      765.20     49.29 o
   8  17   3        4.35       17.17     27.69 o
   9  17   3      519.17      518.13     30.21 o
  10  17   3        0.12      -18.99     21.56 o
  11  17   3      260.65      269.02     26.49 o
  12  17   3       35.63       19.99     34.66 o
  13  17   3       13.33      -17.99     32.58 o
  14  17   3       18.28      -11.05     27.02 o
  15  17   3      167.42      219.89     33.00 o
  16  17   3       10.25      -36.12     29.07 o
  17  17   3      282.32      241.88     36.79 o
  18  17   3        0.04      -32.91     36.80 o
  19  17   3       24.62       57.42     34.77 o
  20  17   3        0.33      -24.09     34.76 o
  21  17   3       42.20       42.94     46.32 o
   1  18   3     1451.68     1545.64     62.90 o
   2  18   3      205.64      219.51     28.04 o
   3  18   3      180.50      183.89     34.87 o
   4  18   3        5.66      -10.16     35.42 o
   5  18   3       10.87      -14.00     21.69 o
   6  18   3        1.05      -23.47     22.10 o
   7  18   3       28.47       56.38     24.56 o
   8  18   3      102.93       77.20     27.39 o
   9  18   3      496.68      417.20     32.86 o
  10  18   3        9.71      -35.37     24.59 o
  11  18   3      600.41      680.67     38.57 o
  12  18   3        0.53       30.85     27.40 o
  13  18   3      555.78      523.35     37.74 o
  14  18   3        2.42       36.41     29.19 o
  15  18   3       76.64       73.45     32.69 o
  16  18   3      121.85      112.37     34.89 o
  17  18   3       44.75       67.75     40.33 o
  18  18   3       39.56       -9.10     35.80 o
  19  18   3        0.44       46.81     38.49 o
  20  18   3        8.33       14.49     40.32 o
   0  19   3      733.63      748.83    101.85 o
   1  19   3       22.90       14.02     37.53 o
   2  19   3       58.94        8.31     38.76 o
   3  19   3      816.90      844.90     60.02 o
   4  19   3      134.28      111.99     42.26 o
   5  19   3      427.84      472.45     51.47 o
   6  19   3       11.11       31.41     39.39 o
   7  19   3      625.44      635.97     49.06 o
   8  19   3        2.36      -28.89     31.32 o
   9  19   3      423.34      487.08     78.19 o
  10  19   3       95.58       73.34     37.67 o
  11  19   3       69.23       31.21     29.24 o
  12  19   3       70.31        7.23     29.98 o
  13  19   3      209.14      160.24     33.22 o
  14  19   3      309.06      364.52     55.90 o
  15  19   3      178.14      168.41     38.41 o
  16  19   3        0.81       16.37     36.75 o
  17  19   3      154.45      159.91     52.90 o
  18  19   3        7.53       15.61     39.96 o
  19  19   3      157.10       63.35     43.73 o
   1  20   3     2704.49     2654.60     99.02 o
   2  20   3       47.40       83.99     54.16 o
   3  20   3     1289.46     1169.74     70.65 o
   4  20   3        5.75       27.68     39.94 o
   5  20   3      828.66      779.36     59.28 o
   6  20   3      387.12      440.86     52.05 o
   7  20   3      306.27      347.23     60.73 o
   8  20   3      151.57      175.34     53.89 o
   9  20   3       30.06       28.99     41.49 o
  10  20   3      124.00      170.85     46.33 o
  11  20   3       47.91       33.97     44.78 o
  12  20   3       57.10       32.94     50.24 o
  13  20   3       51.06       36.71     53.93 o
  14  20   3        2.44       31.67     43.12 o
  15  20   3        3.17       35.27     34.71 o
  16  20   3        3.94      -33.00     35.54 o
  17  20   3        3.62       -3.97     37.92 o
  18  20   3       22.88       43.98     46.64 o
   0  21   3      763.39      788.41     72.37 o
   1  21   3      167.97      101.70     36.24 o
   2  21   3        1.42      -47.02     37.73 o
   3  21   3      545.25      564.58     55.57 o
   4  21   3        0.75        5.84     40.77 o
   5  21   3      378.71      358.57     51.00 o
   6  21   3       44.82       67.48     42.58 o
   7  21   3      991.24     1012.53     69.15 o
   8  21   3        0.03       31.07     55.19 o
   9  21   3      239.64      194.53     49.19 o
  10  21   3      108.93       95.01     46.87 o
  11  21   3      123.49       65.09     50.03 o
  12  21   3        9.84       -9.24     46.17 o
  13  21   3        9.00       32.24     47.64 o
  14  21   3       27.39        9.17     36.10 o
  15  21   3       56.70       30.37     36.88 o
  16  21   3       29.45       29.50     37.85 o
  17  21   3       25.47        4.08     42.31 o
   1  22   3      187.74      192.33     38.99 o
   2  22   3      122.49       51.72     35.27 o
   3  22   3       75.41       61.55     34.95 o
   4  22   3       65.05       29.24     44.38 o
   5  22   3       83.24      173.33     69.18 o
   6  22   3       39.03       25.18     42.94 o
   7  22   3      255.74      323.28     54.01 o
   8  22   3       66.16       40.03     43.99 o
   9  22   3      541.47      544.67     70.23 o
  10  22   3       48.83       84.11     49.16 o
  11  22   3      532.40      712.50     67.61 o
  12  22   3       51.70      114.60     50.65 o
  13  22   3      719.60      782.47     72.84 o
  14  22   3        0.64       16.29     52.03 o
  15  22   3      265.26      299.05     58.62 o
  16  22   3        0.04      -74.28     49.52 o
   0  23   3      182.63      213.67     61.91 o
   1  23   3        1.46       60.99     42.49 o
   2  23   3      367.18      316.40     43.28 o
   3  23   3      216.37      223.79     41.08 o
   4  23   3      318.10      238.17     41.86 o
   5  23   3      648.93      673.49     63.64 o
   6  23   3       58.15       52.94     44.92 o
   7  23   3      925.67      907.10     70.61 o
   8  23   3      108.70      119.00     48.94 o
   9  23   3      247.19      258.87     54.99 o
  10  23   3        5.89        1.19     46.84 o
  11  23   3       27.72       27.63     48.07 o
  12  23   3        8.09       85.08     52.84 o
  13  23   3       20.55      -30.60     49.29 o
  14  23   3        0.20      -59.90     50.04 o
  15  23   3        1.05      -76.58     51.05 o
   1  24   3      781.03      836.33     57.92 o
   2  24   3       40.40        6.98     37.55 o
   3  24   3      659.48      728.35     54.59 o
   4  24   3       18.13       55.37     38.59 o
   5  24   3      222.14      152.10     41.22 o
   6  24   3        0.37       58.54     47.88 o
   7  24   3        3.68      -12.04     45.46 o
   8  24   3       36.15      -39.22     45.09 o
   9  24   3       17.69        5.30     45.74 o
  10  24   3       32.38        7.60     49.23 o
  11  24   3       55.29       44.77     65.11 o
  12  24   3        0.06       33.20     51.15 o
  13  24   3       87.82      179.01     63.97 o
   0  25   3       29.42      -33.81     54.34 o
   1  25   3        9.54      -29.99     37.97 o
   2  25   3       17.59       -3.06     38.53 o
   3  25   3      337.13      313.34     47.52 o
   4  25   3        1.67       -1.29     39.01 o
   5  25   3      244.04      240.67     45.60 o
   6  25   3       71.88       40.38     39.87 o
   7  25   3      111.12       57.37     46.26 o
   8  25   3       76.41       50.34     49.07 o
   9  25   3       51.84      -15.56     49.64 o
  10  25   3       27.11       -5.39     74.90 o
  11  25   3       40.01        6.14     77.26 o
  12  25   3       34.15       -6.63     63.58 o
   1  26   3      422.70      420.98     52.14 o
   2  26   3        0.09       62.01     42.32 o
   3  26   3      175.89      123.68     44.05 o
   4  26   3        3.37       35.83     41.78 o
   5  26   3       27.44      -35.60     39.55 o
   6  26   3       35.56       -0.88     39.91 o
   7  26   3        0.65      -16.58     39.99 o
   8  26   3        8.61       83.67     42.99 o
   9  26   3       72.71       -7.67     41.20 o
   0  27   3       72.67       73.23     64.85 o
   1  27   3        7.88      -54.18     41.85 o
   2  27   3       17.87       14.60     42.70 o
   3  27   3      144.01       95.02     45.14 o
   4  27   3       35.56       45.07     44.45 o
   5  27   3      167.57      181.75     48.32 o
   6  27   3        2.89       58.30     44.40 o
   0   0   4    17966.46    18359.18    443.36 o
   1   0   4      319.71      376.54     31.08 o
   2   0   4      104.86       96.58     24.30 o
   3   0   4     3735.53     3782.09    105.22 o
   4   0   4      121.28       77.28     23.47 o
   5   0   4       12.61        4.23     26.32 o
   6   0   4     4790.93     5344.21    127.33 o
   7   0   4     2840.79     2722.94     74.05 o
   8   0   4     3720.34     3510.53     87.14 o
   9   0   4       44.09       71.97     26.02 o
  10   0   4     4919.65     4567.01     94.67 o
  11   0   4       49.07       70.22     25.00 o
  12   0   4      858.06      693.42     60.34 o
  13   0   4     1810.20     1528.39     61.82 o
  14   0   4       82.12       84.01     37.53 o
  15   0   4      749.59      844.57     50.83 o
  16   0   4     1117.13     1090.86     57.69 o
  17   0   4      742.33      826.53     52.39 o
  18   0   4      193.57      167.86     51.97 o
  19   0   4      799.92      621.96     82.57 o
  20   0   4      251.33      318.76     75.98 o
  21   0   4      313.35      301.93    107.11 o
  22   0   4        0.04       -6.89     63.97 o
  23   0   4      150.98      166.77    121.97 o
  24   0   4       52.21       17.36     91.47 o
  25   0   4        5.45      -48.35     69.34 o
  26   0   4        9.01       88.57     76.21 o
   1   1   4    12306.37    11267.20    135.39 o
   2   1   4      163.76      204.30     19.04 o
   3   1   4      924.36      835.56     27.74 o
   4   1   4        0.82      -20.35     14.56 o
   5   1   4      226.08      228.83     22.95 o
   6   1   4      860.47      837.43     28.83 o
   7   1   4      149.45       86.39     18.74 o
   8   1   4       32.27       15.63     16.83 o
   9   1   4      484.00      553.86     26.61 o
  10   1   4        1.31       -4.58     16.70 o
  11   1   4      398.04      400.59     24.34 o
  12   1   4       21.25       47.71     19.38 o
  13   1   4     1359.84     1345.12     38.31 o
  14   1   4       60.21       33.49     20.59 o
  15   1   4       28.02        2.42     22.08 o
  16   1   4        2.97       13.19     23.57 o
  17   1   4       31.44        1.75     22.99 o
  18   1   4       46.59       71.58     33.10 o
  19   1   4      118.02      193.83     40.32 o
  20   1   4       29.58      101.24     45.65 o
  21   1   4       24.55       22.72     45.08 o
  22   1   4        0.27     -108.44     72.29 o
  23   1   4      316.25      364.84     59.16 o
  24   1   4        1.09       23.58     49.48 o
  25   1   4       47.28       17.28     52.30 o
   0   2   4     2259.98     2109.93     70.66 o
   1   2   4     2272.87     2460.32     47.02 o
   2   2   4     1331.77     1379.04     40.53 o
   3   2   4     2577.63     2802.16     51.34 o
   4   2   4      505.86      521.02     25.76 o
   5   2   4      771.09      737.09     29.04 o
   6   2   4     1569.48     1501.77     53.91 o
   7   2   4     1946.40     1829.30     44.76 o
   8   2   4       56.59       62.06     19.11 o
   9   2   4      541.33      590.49     37.04 o
  10   2   4     1767.97     1822.74     41.35 o
  11   2   4      429.75      452.04     24.84 o
  12   2   4      200.93      214.49     22.11 o
  13   2   4       95.82      111.50     21.06 o
  14   2   4       32.83       32.72     20.23 o
  15   2   4      313.78      339.42     27.15 o
  16   2   4       79.31       47.29     30.00 o
  17   2   4      403.32      432.90     34.67 o
  18   2   4      127.60      128.37     41.60 o
  19   2   4      124.21      169.24     39.76 o
  20   2   4      257.88      327.19     53.94 o
  21   2   4      166.61      127.25     49.95 o
  22   2   4       56.37       48.75     47.47 o
  23   2   4       12.43      -68.73     53.48 o
  24   2   4        3.97      -71.95     56.79 o
  25   2   4        0.15      -69.65     46.43 o
   1   3   4      527.35      484.12     23.19 o
   2   3   4     1690.97     1675.58     48.10 o
   3   3   4     7097.52     6975.83     97.10 o
   4   3   4     2787.11     3035.28     54.46 o
   5   3   4      486.29      499.96     25.76 o
   6   3   4       79.51       56.76     18.40 o
   7   3   4       16.03        7.36     17.22 o
   8   3   4      108.72      145.00     20.78 o
   9   3   4     2748.11     2806.23     54.28 o
  10   3   4      140.77      157.37     19.74 o
  11   3   4     2268.57     2103.94     50.89 o
  12   3   4       56.72       66.16     18.40 o
  13   3   4     1893.30     1700.50     45.99 o
  14   3   4       11.22       23.96     16.87 o
  15   3   4      243.02      242.18     24.34 o
  16   3   4      188.87      154.20     25.24 o
  17   3   4      346.17      467.72     35.22 o
  18   3   4       87.97       89.62     33.00 o
  19   3   4        0.10       46.69     36.12 o
  20   3   4        0.43        3.75     36.63 o
  21   3   4        4.13      -19.66     44.94 o
  22   3   4        3.89      -27.92     45.73 o
  23   3   4       65.85       15.73     57.74 o
  24   3   4        0.40      -14.27     49.55 o
  25   3   4       14.27      -32.82     61.30 o
   0   4   4     1319.34     1417.32     49.87 o
   1   4   4     1479.55     1487.81     36.70 o
   2   4   4     2290.76     2318.22     43.54 o
   3   4   4     4551.66     4250.35     66.95 o
   4   4   4      139.72      154.93     18.52 o
   5   4   4     1397.64     1418.31     38.87 o
   6   4   4        4.52       -3.85     16.74 o
   7   4   4     5324.19     5334.45     86.62 o
   8   4   4       18.44       17.51     17.87 o
   9   4   4     1906.86     1816.59     43.58 o
  10   4   4       47.28       20.81     11.72 o
  11   4   4      613.57      555.87     28.16 o
  12   4   4       25.27       32.98     18.43 o
  13   4   4        1.51      -29.88     19.92 o
  14   4   4      268.01      281.47     23.64 o
  15   4   4        1.74      -14.87     19.05 o
  16   4   4       86.66       65.77     26.35 o
  17   4   4      554.78      568.77     43.20 o
  18   4   4       99.28       84.55     32.47 o
  19   4   4       46.44       48.81     44.72 o
  20   4   4        2.03       11.31     36.40 o
  21   4   4       47.25       67.03     47.04 o
  22   4   4       83.99       75.85     49.13 o
  23   4   4        0.24       17.02     47.79 o
  24   4   4        0.20      -22.63     48.12 o
  25   4   4       38.46       38.38     53.27 o
   1   5   4    21747.80    21745.69    259.02 o
   2   5   4       63.80       56.78     15.91 o
   3   5   4     8711.00     8718.09    110.09 o
   4   5   4      260.88      254.75     20.37 o
   5   5   4     1960.42     1877.33     44.49 o
   6   5   4     2092.23     2026.92     66.32 o
   7   5   4      385.03      436.13     28.56 o
   8   5   4        2.15        0.28     14.41 o
   9   5   4       77.86       81.69     17.45 o
  10   5   4        0.57      -23.38     15.59 o
  11   5   4       11.42       -3.68     17.29 o
  12   5   4        5.55       10.74     24.38 o
  13   5   4     1010.12      941.10     31.71 o
  14   5   4       51.91       31.88     19.27 o
  15   5   4       57.99       43.47     19.32 o
  16   5   4      104.28       60.20     21.28 o
  17   5   4       29.07       -4.53     30.28 o
  18   5   4        0.48       59.11     32.50 o
  19   5   4      207.36      228.31     37.26 o
  20   5   4        1.60        2.05     36.62 o
  21   5   4       25.85      -17.56     37.85 o
  22   5   4       75.15       75.82     52.37 o
  23   5   4      139.92      180.16     55.49 o
  24   5   4       14.82       14.67     62.79 o
  25   5   4       18.57      -12.48     51.29 o
   0   6   4     4133.56     3651.68     77.15 o
   1   6   4      647.80      723.51     25.41 o
   2   6   4      214.45      194.60     19.59 o
   3   6   4     4050.04     3987.88     61.14 o
   4   6   4      793.15      895.08     33.33 o
   5   6   4     2690.70     2853.01     57.51 o
   6   6   4      375.16      341.64     27.36 o
   7   6   4     2170.48     2148.63     48.12 o
   8   6   4     1441.90     1245.78     37.33 o
   9   6   4      801.17      770.06     27.37 o
  10   6   4      441.07      483.44     23.40 o
  11   6   4     1289.31     1137.26     32.63 o
  12   6   4     1972.61     1925.04     42.12 o
  13   6   4      199.28      155.99     21.39 o
  14   6   4      366.90      261.21     36.91 o
  15   6   4      262.85      291.19     39.26 o
  16   6   4       83.15      104.13     32.04 o
  17   6   4       46.65       90.77     32.70 o
  18   6   4      119.78      101.08     33.91 o
  19   6   4      313.63      497.30     43.72 o
  20   6   4       26.77       18.57     38.24 o
  21   6   4      143.61      160.46     48.82 o
  22   6   4       21.34       -4.54     48.80 o
  23   6   4       59.73       46.85     51.94 o
  24   6   4       10.83       85.19     53.49 o
  25   6   4       18.81        5.70     52.80 o
   1   7   4     9232.93     9286.70    116.18 o
   2   7   4       56.44       27.36     16.24 o
   3   7   4     4240.38     3984.48     85.78 o
   4   7   4       86.36       79.63     19.01 o
   5   7   4     1047.77      919.27     29.42 o
   6   7   4       89.91       62.77     18.87 o
   7   7   4      491.05      487.04     35.83 o
   8   7   4      178.30      184.80     27.89 o
   9   7   4      421.81      355.71     20.74 o
  10   7   4       61.04       55.31     15.44 o
  11   7   4      940.95      935.88     37.76 o
  12   7   4       15.52       35.65     16.89 o
  13   7   4     1093.03     1067.95     44.01 o
  14   7   4       52.52       49.69     25.99 o
  15   7   4      103.49       85.71     31.06 o
  16   7   4       64.36       65.26     30.88 o
  17   7   4      117.08      128.50     34.62 o
  18   7   4      163.99       96.94     34.09 o
  19   7   4        0.30       -5.55     32.64 o
  20   7   4        2.67        2.00     33.86 o
  21   7   4        7.78      -27.88     46.13 o
  22   7   4        2.69       12.06     48.73 o
  23   7   4      173.45      150.10     54.28 o
  24   7   4        0.70       31.03     51.31 o
  25   7   4       38.10        5.22     53.39 o
   0   8   4      597.07      655.79     37.41 o
   1   8   4        4.43       26.38     14.91 o
   2   8   4     2252.42     2233.42     49.77 o
   3   8   4     2312.23     2127.98     48.82 o
   4   8   4     1937.06     1827.15     38.58 o
   5   8   4     1463.59     1454.32     37.09 o
   6   8   4       39.01        1.31     16.30 o
   7   8   4     4559.11     4706.74     78.26 o
   8   8   4       46.84       63.56     21.60 o
   9   8   4     1348.90     1284.86     40.97 o
  10   8   4      325.00      240.49     24.95 o
  11   8   4      723.73      625.27     29.37 o
  12   8   4      182.72      164.17     23.10 o
  13   8   4       32.53       46.47     21.72 o
  14   8   4      476.87      515.55     29.43 o
  15   8   4        1.18      -10.03     28.88 o
  16   8   4        0.49       28.47     31.23 o
  17   8   4      298.93      326.80     39.18 o
  18   8   4      183.74      235.90     37.96 o
  19   8   4      138.35      128.59     35.99 o
  20   8   4      133.75      189.37     39.50 o
  21   8   4      148.25      162.54     44.04 o
  22   8   4      254.10      259.04     55.89 o
  23   8   4        2.83        4.78     49.83 o
  24   8   4        7.30      -35.51     50.62 o
   1   9   4     1465.49     1576.26     58.92 o
   2   9   4      154.10      167.41     17.40 o
   3   9   4     1083.87     1102.06     40.15 o
   4   9   4        7.76       49.46     15.75 o
   5   9   4        1.43      -27.03     18.02 o
   6   9   4      567.52      586.14     26.08 o
   7   9   4       32.56       -7.77     21.50 o
   8   9   4        3.73       14.99     16.26 o
   9   9   4     2186.42     1952.72     45.45 o
  10   9   4       42.74       66.21     21.11 o
  11   9   4     2000.40     1922.34     45.79 o
  12   9   4      276.10      282.72     30.29 o
  13   9   4     2779.16     2754.47     57.56 o
  14   9   4      229.22      201.13     32.54 o
  15   9   4      355.63      317.45     36.74 o
  16   9   4       77.58       87.29     32.01 o
  17   9   4      464.20      440.09     58.98 o
  18   9   4       50.00       48.75     33.67 o
  19   9   4       36.84       55.95     35.30 o
  20   9   4      111.56       89.74     37.43 o
  21   9   4        1.09       13.14     38.65 o
  22   9   4       22.46       38.75     42.26 o
  23   9   4       35.41      137.50     54.18 o
  24   9   4       12.25      114.71     54.52 o
   0  10   4      267.06      291.02     70.52 o
   1  10   4      387.06      399.91     35.32 o
   2  10   4       40.18       45.29     21.05 o
   3  10   4     3847.53     3614.82     61.74 o
   4  10   4      433.11      578.07     25.14 o
   5  10   4      289.58      275.54     24.57 o
   6  10   4       25.37       62.02     24.69 o
   7  10   4     1927.95     2055.16     53.10 o
   8  10   4      382.02      366.83     26.15 o
   9  10   4      839.65      770.54     48.04 o
  10  10   4      354.18      347.91     27.39 o
  11  10   4      480.76      428.98     33.35 o
  12  10   4      642.05      626.29     33.07 o
  13  10   4        1.03       -6.89     24.72 o
  14  10   4       86.32       89.23     30.35 o
  15  10   4      459.96      415.14     38.43 o
  16  10   4      202.61      233.06     35.45 o
  17  10   4      433.64      488.95     52.38 o
  18  10   4        6.69       -8.03     32.19 o
  19  10   4       42.81       11.96     34.12 o
  20  10   4        0.42       15.70     34.62 o
  21  10   4       56.52       79.64     37.47 o
  22  10   4       12.03       35.69     41.61 o
  23  10   4       60.71      101.54     52.25 o
  24  10   4        6.03       56.95     55.07 o
   1  11   4     6034.18     6165.50     85.12 o
   2  11   4       82.90      105.58     18.28 o
   3  11   4     3123.45     3158.83     56.59 o
   4  11   4     1195.93     1261.55     42.94 o
   5  11   4      522.88      486.01     28.03 o
   6  11   4       73.00       88.29     22.48 o
   7  11   4      130.97      106.37     21.27 o
   8  11   4       36.10       10.91     17.56 o
   9  11   4       26.72       21.84     17.99 o
  10  11   4       37.20        9.71     17.61 o
  11  11   4      240.41      259.09     20.85 o
  12  11   4       27.81       21.46     24.46 o
  13  11   4      387.93      409.58     42.42 o
  14  11   4       28.09       21.63     29.53 o
  15  11   4       69.29       78.83     30.86 o
  16  11   4        0.32      -14.36     30.10 o
  17  11   4        0.94      -18.16     30.71 o
  18  11   4        2.10        7.29     32.66 o
  19  11   4      134.22      175.96     38.00 o
  20  11   4        1.36       10.07     37.10 o
  21  11   4       14.76       21.13     37.06 o
  22  11   4        5.25       62.19     43.23 o
  23  11   4      120.02       40.84     51.47 o
   0  12   4       53.17       52.20     25.70 o
   1  12   4      132.64      148.78     20.43 o
   2  12   4      123.66      134.22     22.14 o
   3  12   4      425.53      380.91     20.93 o
   4  12   4        0.01      -10.08     19.81 o
   5  12   4     1393.32     1375.73     45.36 o
   6  12   4        3.45       37.35     28.54 o
   7  12   4     2187.05     2154.90     44.21 o
   8  12   4      713.24      655.17     26.05 o
   9  12   4      358.33      424.20     23.14 o
  10  12   4      129.04      150.64     31.86 o
  11  12   4        2.73        4.99     23.43 o
  12  12   4       60.70       35.63     24.96 o
  13  12   4      219.57      208.56     33.01 o
  14  12   4        5.43      -40.38     26.92 o
  15  12   4       57.53       74.87     31.89 o
  16  12   4       20.14       61.25     38.72 o
  17  12   4      165.06      187.94     36.92 o
  18  12   4       95.37       66.87     34.44 o
  19  12   4      233.72      297.29     41.41 o
  20  12   4        4.76       15.64     35.54 o
  21  12   4      178.40      138.98     40.95 o
  22  12   4       10.72      -59.72     39.82 o
  23  12   4        7.81      -60.13     49.65 o
   1  13   4     1461.92     1571.75     39.64 o
   2  13   4      114.48       88.82     18.08 o
   3  13   4      699.12      712.31     32.49 o
   4  13   4        7.61       57.44     22.39 o
   5  13   4      586.29      518.00     34.76 o
   6  13   4      367.41      398.17     31.36 o
   7  13   4      143.72      145.57     18.50 o
   8  13   4       22.02       40.06     21.29 o
   9  13   4     1466.25     1403.93     42.25 o
  10  13   4       61.36       62.62     24.92 o
  11  13   4      152.66      182.91     26.99 o
  12  13   4        0.04       -0.65     27.48 o
  13  13   4      511.60      557.00     39.60 o
  14  13   4        0.31       44.81     29.58 o
  15  13   4       83.00       50.60     31.33 o
  16  13   4       18.71       20.41     31.89 o
  17  13   4      162.88      167.56     36.49 o
  18  13   4       58.40       33.24     34.45 o
  19  13   4       13.77       48.40     34.42 o
  20  13   4        0.32      -22.55     35.18 o
  21  13   4       23.90      -35.03     36.94 o
  22  13   4       31.91       -5.52     42.89 o
   0  14   4     1290.68     1405.29     53.93 o
   1  14   4      259.90      303.97     21.98 o
   2  14   4     2249.78     2198.37     58.89 o
   3  14   4     2248.71     2098.56     52.26 o
   4  14   4     1531.28     1619.16     46.95 o
   5  14   4      644.52      703.64     36.26 o
   6  14   4      289.70      351.93     28.52 o
   7  14   4      515.83      510.46     29.35 o
   8  14   4     1180.71     1250.37     50.46 o
   9  14   4      136.59      137.15     26.13 o
  10  14   4      790.86      813.89     43.61 o
  11  14   4      705.37      716.50     41.21 o
  12  14   4        0.71      -15.41     27.64 o
  13  14   4       61.57       70.11     30.86 o
  14  14   4      235.27      179.74     33.48 o
  15  14   4       41.20       30.81     30.57 o
  16  14   4       87.64      162.57     34.81 o
  17  14   4      147.59      192.40     39.22 o
  18  14   4      262.81      299.55     58.90 o
  19  14   4       95.16      144.93     38.65 o
  20  14   4       52.28       67.51     38.88 o
  21  14   4        6.23      -15.68     38.23 o
  22  14   4       89.93       65.80     59.57 o
   1  15   4      769.27      897.13     42.59 o
   2  15   4       21.83       51.83     23.28 o
   3  15   4       43.25       25.93     14.42 o
   4  15   4      165.63      219.61     26.00 o
   5  15   4      959.55      904.70     37.45 o
   6  15   4        1.01       -5.42     22.53 o
   7  15   4       42.98       41.54     26.51 o
   8  15   4       49.22       37.73     24.25 o
   9  15   4      323.52      299.54     28.90 o
  10  15   4       66.49      138.92     45.96 o
  11  15   4     1461.25     1371.80     52.12 o
  12  15   4        2.74      -40.53     27.02 o
  13  15   4     1371.77     1398.45     54.56 o
  14  15   4       54.73       57.15     37.03 o
  15  15   4      258.16      260.11     36.22 o
  16  15   4       17.92      -29.80     31.67 o
  17  15   4       23.93       50.31     33.72 o
  18  15   4        4.02      -19.28     33.14 o
  19  15   4        0.19       -0.16     35.18 o
  20  15   4        0.37      -35.89     36.62 o
  21  15   4        2.51      -26.00     38.25 o
   0  16   4      896.81      951.74     43.21 o
   1  16   4       17.77       33.00     23.37 o
   2  16   4        4.50       29.58     22.36 o
   3  16   4      404.14      480.95     31.36 o
   4  16   4      299.63      387.50     36.47 o
   5  16   4      222.90      232.24     29.65 o
   6  16   4      382.49      439.04     33.90 o
   7  16   4     1019.13     1076.15     45.23 o
   8  16   4      510.15      523.31     42.29 o
   9  16   4      400.71      407.47     42.93 o
  10  16   4      577.98      516.77     43.31 o
  11  16   4        0.96       24.87     27.88 o
  12  16   4      353.25      383.76     50.14 o
  13  16   4       85.65       59.19     31.16 o
  14  16   4       49.40       15.08     31.11 o
  15  16   4      270.53      301.47     38.28 o
  16  16   4      155.12      161.38     36.39 o
  17  16   4      220.16      273.76     41.68 o
  18  16   4       72.97      135.32     37.49 o
  19  16   4      108.70      109.01     38.98 o
  20  16   4        6.10      -57.83     38.55 o
   1  17   4     1207.57     1372.12     90.84 o
   2  17   4      350.03      341.02     44.24 o
   3  17   4     1037.00      882.52     60.52 o
   4  17   4      218.72      208.82     37.88 o
   5  17   4      350.17      280.65     39.47 o
   6  17   4      221.21      254.94     35.05 o
   7  17   4        9.81       24.28     30.05 o
   8  17   4       24.11      -36.86     28.86 o
   9  17   4      111.42      157.63     38.94 o
  10  17   4        3.64       -6.59     27.77 o
  11  17   4      327.52      309.05     35.13 o
  12  17   4       38.46       16.58     30.30 o
  13  17   4      240.57      211.18     37.59 o
  14  17   4        1.35       19.35     30.72 o
  15  17   4        1.33      -17.58     31.67 o
  16  17   4        0.23       20.74     36.06 o
  17  17   4       19.83        6.54     36.19 o
  18  17   4        5.15       63.76     38.79 o
  19  17   4       10.19      -56.44     37.63 o
  20  17   4        3.71      -23.95     41.22 o
   0  18   4        5.63      -56.34     69.65 o
   1  18   4        1.28       97.67     53.17 o
   2  18   4        1.84       33.80     49.76 o
   3  18   4      722.20      591.87     55.58 o
   4  18   4       18.70       13.19     32.25 o
   5  18   4      354.55      386.41     42.41 o
   6  18   4       10.51       11.78     33.12 o
   7  18   4      635.71      759.42     53.07 o
   8  18   4      124.61      141.14     39.50 o
   9  18   4      154.05      183.32     42.48 o
  10  18   4       19.99      -13.60     37.10 o
  11  18   4       20.99       22.44     34.16 o
  12  18   4        1.14      -28.35     31.99 o
  13  18   4       60.13      -26.28     32.08 o
  14  18   4        0.76      -48.28     32.18 o
  15  18   4      136.55       36.86     36.63 o
  16  18   4       26.66        4.75     35.49 o
  17  18   4      216.33      225.07     43.42 o
  18  18   4        7.23      -40.91     51.39 o
  19  18   4       82.57      111.12     46.39 o
   1  19   4      754.30      707.83    125.53 o
   2  19   4       17.16       47.31     53.08 o
   3  19   4      130.42      160.38     44.70 o
   4  19   4       42.70       90.37     42.47 o
   5  19   4       12.54       13.90     40.72 o
   6  19   4       14.74       -5.30     47.22 o
   7  19   4       71.46       -7.56     41.20 o
   8  19   4       23.57        2.63     76.21 o
   9  19   4      635.86      613.08     62.33 o
  10  19   4        6.29      -29.19     43.58 o
  11  19   4      245.39      205.59     52.96 o
  12  19   4        7.01       63.40     37.42 o
  13  19   4      561.45      519.00     68.23 o
  14  19   4       22.75      -28.26     37.93 o
  15  19   4      189.69      162.41     77.34 o
  16  19   4       31.97       -8.86     39.80 o
  17  19   4       55.18      -18.80     41.71 o
  18  19   4       51.62       71.62     45.42 o
   0  20   4      270.28      248.89     91.32 o
   1  20   4       90.65       33.78     54.69 o
   2  20   4      439.49      383.39     53.11 o
   3  20   4      551.59      475.01     55.85 o
   4  20   4      245.10      251.17     49.05 o
   5  20   4      782.24      735.30     63.41 o
   6  20   4       82.70       75.32     44.08 o
   7  20   4      578.84      616.26     62.55 o
   8  20   4       24.34        9.37     44.49 o
   9  20   4      282.60      315.43     55.65 o
  10  20   4       97.43       60.07     48.37 o
  11  20   4      356.54      468.49     62.43 o
  12  20   4       15.20      -36.25     50.48 o
  13  20   4        0.23       -8.22     37.42 o
  14  20   4       39.60       -4.67     38.83 o
  15  20   4        7.58      -22.24     40.11 o
  16  20   4       15.20       72.96     48.14 o
  17  20   4       17.40      -41.06     40.75 o
   1  21   4      537.16      568.43     59.13 o
   2  21   4       47.40       33.85     45.06 o
   3  21   4      474.40      521.56     57.48 o
   4  21   4        1.48       -5.56     43.23 o
   5  21   4      158.04      156.21     48.17 o
   6  21   4       44.49      -11.53     43.07 o
   7  21   4       28.19       31.28     86.90 o
   8  21   4       55.35      -43.35     47.64 o
   9  21   4      268.94      227.56     54.31 o
  10  21   4        0.59      -50.47     45.62 o
  11  21   4      196.10      136.80     53.28 o
  12  21   4        0.81      -24.47     50.42 o
  13  21   4      156.17      152.69     56.48 o
  14  21   4        3.75       35.22     51.36 o
  15  21   4      152.15      173.65     44.92 o
  16  21   4        0.15      -50.44     40.91 o
   0  22   4      203.72      207.33     61.29 o
   1  22   4        6.62       -6.01     43.44 o
   2  22   4       23.26       52.26     46.68 o
   3  22   4      318.74      330.93     70.49 o
   4  22   4       80.32      138.40     47.82 o
   5  22   4      333.07      424.99     57.00 o
   6  22   4      155.37      180.83     65.75 o
   7  22   4      704.38      764.81     94.08 o
   8  22   4      102.59      118.87     49.16 o
   9  22   4      250.48      288.94     58.62 o
  10  22   4      140.66      143.01     52.49 o
  11  22   4       65.95       53.10     83.14 o
  12  22   4      225.25      208.84     61.00 o
  13  22   4        0.13       -3.89     52.46 o
  14  22   4       51.17       -9.14     53.33 o
  15  22   4        6.48      -47.55     68.71 o
   1  23   4     1464.00     1344.76    111.57 o
   2  23   4        3.32       14.69     46.26 o
   3  23   4      799.34      603.13     64.57 o
   4  23   4      107.31       44.74     47.23 o
   5  23   4       48.35       11.70     45.88 o
   6  23   4        4.86       56.59     51.44 o
   7  23   4      159.68       40.72     50.38 o
   8  23   4        5.69      -27.95     46.34 o
   9  23   4       46.70      100.28     55.23 o
  10  23   4       83.91       -8.78     62.19 o
  11  23   4       68.98      113.82     56.87 o
  12  23   4        0.00        0.04     60.06 o
  13  23   4      124.79      141.07     79.77 o
   0  24   4      159.60      158.50     61.79 o
   1  24   4       32.82       84.03     51.56 o
   2  24   4      180.73      212.85     45.66 o
   3  24   4      255.20      191.19     44.91 o
   4  24   4       56.28       76.02     58.40 o
   5  24   4      179.15      220.51     55.38 o
   6  24   4       27.29       37.99     48.07 o
   7  24   4      233.89      194.56     57.97 o
   8  24   4       37.76       67.29     67.96 o
   9  24   4      184.16      227.03     59.27 o
  10  24   4       11.20      -13.89     51.15 o
  11  24   4       25.38      -11.07     54.04 o
   1  25   4       96.47       78.21     43.70 o
   2  25   4       71.45       42.11     48.12 o
   3  25   4       14.95       -3.63     45.08 o
   4  25   4       41.95       79.92     43.75 o
   5  25   4        0.19       20.46     49.80 o
   6  25   4       26.89       85.52     53.75 o
   7  25   4       49.63       24.10     74.56 o
   8  25   4        0.14       15.51     53.82 o
   9  25   4      247.62      234.94    102.66 o
   0  26   4        0.29        5.63     62.77 o
   1  26   4        8.25      -39.19     41.06 o
   2  26   4       39.96       41.07     55.94 o
   3  26   4      141.97      111.55     46.81 o
   4  26   4       27.37      -47.11     41.68 o
   5  26   4      165.38      164.06     47.72 o
   6  26   4        0.16        4.84     43.53 o
   1   0   5     4200.05     4729.71    258.95 o
   2   0   5     1108.01      991.19     55.68 o
   3   0   5      863.06      752.30     50.95 o
   4   0   5      790.61      742.68     51.30 o
   5   0   5      707.31      600.17     48.46 o
   6   0   5       14.30       37.01     33.44 o
   7   0   5      324.94      343.35     43.35 o
   8   0   5        2.58       12.37     35.06 o
   9   0   5      199.31      189.23     42.29 o
  10   0   5       24.91       23.88     43.06 o
  11   0   5      100.39      130.07     34.19 o
  12   0   5      224.21      173.78     36.34 o
  13   0   5      753.64      879.37     53.34 o
  14   0   5      282.08      251.65     40.18 o
  15   0   5      128.89      108.16     38.02 o
  16   0   5      372.13      316.49     43.38 o
  17   0   5       33.86       94.41     44.19 o
  18   0   5      598.97      596.96    152.30 o
  19   0   5      157.19       17.10     61.61 o
  20   0   5      155.99      -36.68    120.26 o
  21   0   5        5.44      -86.59     57.73 o
  22   0   5       99.40       96.00     72.35 o
  23   0   5      165.68      109.91     76.17 o
  24   0   5       23.42       72.59     75.47 o
   0   1   5       62.98       54.76     41.95 o
   1   1   5      572.16      580.00     40.62 o
   2   1   5      380.66      431.89     30.55 o
   3   1   5     3004.41     2961.78     66.87 o
   4   1   5     1555.64     1513.21     46.78 o
   5   1   5     1203.97     1222.41     43.75 o
   6   1   5        0.63      -12.28     25.43 o
   7   1   5      545.68      620.58     51.32 o
   8   1   5      678.35      625.38     41.07 o
   9   1   5      699.81      678.61     37.72 o
  10   1   5      214.99      214.59     30.99 o
  11   1   5      141.58      149.53     24.28 o
  12   1   5      230.24      296.59     33.78 o
  13   1   5      102.97       79.96     28.91 o
  14   1   5        5.30       14.88     23.79 o
  15   1   5       39.62       23.26     24.32 o
  16   1   5       65.17       23.30     28.64 o
  17   1   5      220.14      298.95     36.61 o
  18   1   5       54.98       38.81     36.44 o
  19   1   5       97.13      153.41     62.15 o
  20   1   5       51.31       60.02     46.74 o
  21   1   5       96.10       -2.52     47.75 o
  22   1   5      105.69       65.86     50.89 o
  23   1   5        7.00        7.16     62.02 o
  24   1   5       17.26       23.95     77.43 o
   1   2   5      469.56      520.75     34.83 o
   2   2   5        1.44       10.50     25.26 o
   3   2   5       27.98       43.63     22.62 o
   4   2   5       84.28      100.07     23.96 o
   5   2   5      635.29      599.20     41.28 o
   6   2   5     1760.12     1800.63     48.66 o
   7   2   5     1026.83     1032.40     38.90 o
   8   2   5      673.07      553.37     32.33 o
   9   2   5     1874.97     1862.70     52.05 o
  10   2   5      282.43      284.10     31.64 o
  11   2   5     2538.01     2599.50     59.36 o
  12   2   5       35.63       17.70     22.50 o
  13   2   5      644.81      684.12     34.67 o
  14   2   5       80.57       53.99     24.94 o
  15   2   5      853.66      927.57     39.05 o
  16   2   5      153.48      138.27     30.21 o
  17   2   5      518.96      582.05     73.33 o
  18   2   5       28.88       54.19     36.99 o
  19   2   5       58.96       72.65     47.41 o
  20   2   5       94.27       59.81     46.67 o
  21   2   5        0.06       68.14     48.36 o
  22   2   5        9.62      -60.80     45.24 o
  23   2   5       50.68      134.98     54.40 o
  24   2   5        0.42      -10.79     50.40 o
   0   3   5     1362.93     1450.69     97.67 o
   1   3   5     1424.82     1469.29     50.90 o
   2   3   5     1022.59     1029.70     39.73 o
   3   3   5      170.94      167.04     23.93 o
   4   3   5     1540.92     1424.46     55.10 o
   5   3   5      274.84      258.72     26.12 o
   6   3   5      967.59      933.13     37.07 o
   7   3   5     4231.55     4202.44     78.59 o
   8   3   5       74.16       30.47     22.45 o
   9   3   5      109.71       69.68     24.56 o
  10   3   5      550.53      654.99     40.28 o
  11   3   5      929.65      923.41     33.87 o
  12   3   5      855.10      993.93     35.86 o
  13   3   5       83.20       87.22     23.66 o
  14   3   5      538.34      587.50     37.11 o
  15   3   5      154.03      129.57     29.28 o
  16   3   5      194.19      254.92     34.13 o
  17   3   5      119.58      104.01     33.49 o
  18   3   5       16.86      -31.98     34.33 o
  19   3   5       76.37       56.98     37.89 o
  20   3   5        3.28       50.10     46.98 o
  21   3   5       55.58        4.36     48.14 o
  22   3   5        5.92      -74.35     49.57 o
  23   3   5        9.19      -10.72     51.61 o
  24   3   5        0.76       -7.67     50.80 o
   1   4   5     1960.43     1888.67     70.80 o
   2   4   5       65.87       97.28     23.66 o
   3   4   5      245.91      244.95     25.43 o
   4   4   5     4142.45     4272.13     78.11 o
   5   4   5      917.30      992.42     49.85 o
   6   4   5      824.21      785.17     35.07 o
   7   4   5       99.79       91.45     23.54 o
   8   4   5      268.00      269.35     27.61 o
   9   4   5      294.27      346.40     29.14 o
  10   4   5      498.53      407.21     31.10 o
  11   4   5      800.60      678.66     39.20 o
  12   4   5        0.00        6.58     15.33 o
  13   4   5     3452.59     3355.04     91.19 o
  14   4   5       18.36       24.36     26.33 o
  15   4   5        7.93       24.30     26.88 o
  16   4   5        1.65      -33.25     30.47 o
  17   4   5      180.23      142.53     34.92 o
  18   4   5       21.20       58.40     33.86 o
  19   4   5       11.87        2.69     37.97 o
  20   4   5        0.53      -62.97     41.98 o
  21   4   5       21.52       10.94     48.17 o
  22   4   5        3.87      -33.30     47.56 o
  23   4   5        1.62       17.35     50.85 o
  24   4   5       14.52       58.71     74.84 o
   0   5   5     2719.63     2834.28    114.10 o
   1   5   5        6.25       19.05     22.12 o
   2   5   5     1753.27     1761.64     51.53 o
   3   5   5     5067.10     5070.73     94.57 o
   4   5   5     4497.85     4340.57     78.82 o
   5   5   5      396.23      440.32     29.25 o
   6   5   5     1878.41     1931.19     51.10 o
   7   5   5      570.12      562.78     31.68 o
   8   5   5       12.16       16.48     22.24 o
   9   5   5      437.98      425.30     34.21 o
  10   5   5       50.93       41.70     17.68 o
  11   5   5      143.44      143.05     22.21 o
  12   5   5      276.03      305.99     25.99 o
  13   5   5       43.27       84.87     31.07 o
  14   5   5      234.99      251.90     30.93 o
  15   5   5      159.18      156.86     29.85 o
  16   5   5       25.36      108.27     32.54 o
  17   5   5      301.31      322.01     41.50 o
  18   5   5        7.62       29.16     33.53 o
  19   5   5       54.00       75.02     39.88 o
  20   5   5        4.51       -9.83     38.10 o
  21   5   5      179.28      289.71     57.03 o
  22   5   5      125.02      180.14     55.33 o
  23   5   5      103.75        2.40     50.48 o
  24   5   5       34.76       -1.04     51.16 o
   1   6   5     2383.11     2186.59     57.40 o
   2   6   5       96.79      102.65     24.54 o
   3   6   5     1568.04     1433.77     43.43 o
   4   6   5      262.51      292.54     26.42 o
   5   6   5     1667.41     1706.91     47.56 o
   6   6   5     1505.84     1525.88     45.36 o
   7   6   5      459.33      483.62     34.85 o
   8   6   5      502.34      452.35     34.59 o
   9   6   5      410.85      482.34     31.69 o
  10   6   5      374.73      365.18     37.30 o
  11   6   5      123.60       92.66     21.65 o
  12   6   5       24.76       -7.85     19.74 o
  13   6   5       17.48      -13.89     23.80 o
  14   6   5       69.21        9.63     25.31 o
  15   6   5       89.92      162.44     33.05 o
  16   6   5       79.87       75.73     33.23 o
  17   6   5        0.46       -3.51     31.97 o
  18   6   5      233.63      254.86     39.73 o
  19   6   5        4.74      -45.52     38.94 o
  20   6   5      148.61      144.30     44.52 o
  21   6   5       15.40        8.41     47.26 o
  22   6   5       23.83       19.14     50.20 o
  23   6   5      244.35      244.86     60.30 o
  24   6   5       10.66      -11.11     52.86 o
   0   7   5      380.57      360.87     41.86 o
   1   7   5       64.73       95.97     23.74 o
   2   7   5     3088.38     2811.82     65.76 o
   3   7   5      558.36      619.85     34.01 o
   4   7   5      908.24      963.81     36.86 o
   5   7   5     1334.96     1285.14     41.36 o
   6   7   5       52.18       33.59     16.10 o
   7   7   5     2043.06     2018.69     51.90 o
   8   7   5        5.27       53.02     22.50 o
   9   7   5      895.92      924.84     39.20 o
  10   7   5       12.47       10.64     19.14 o
  11   7   5      300.59      288.12     24.02 o
  12   7   5      222.29      237.66     23.06 o
  13   7   5        4.01      -31.07     23.68 o
  14   7   5      150.35      172.68     34.97 o
  15   7   5        1.33       57.66     31.45 o
  16   7   5      190.23      266.26     38.05 o
  17   7   5       71.96      -46.41     37.56 o
  18   7   5       13.92        5.18     33.87 o
  19   7   5      122.88       97.80     37.33 o
  20   7   5       44.56      -27.86     39.82 o
  21   7   5       75.29       80.82     51.02 o
  22   7   5       27.43       21.52     51.58 o
  23   7   5        7.64       24.15     52.72 o
   1   8   5      599.45      460.17     29.24 o
   2   8   5      321.46      347.76     29.70 o
   3   8   5        5.83        9.62     23.40 o
   4   8   5     1113.62     1170.83     68.15 o
   5   8   5      350.85      361.94     31.84 o
   6   8   5      978.59     1052.27     38.43 o
   7   8   5      249.91      328.00     27.46 o
   8   8   5      662.99      654.31     32.57 o
   9   8   5     1160.46     1327.40     42.48 o
  10   8   5      416.31      411.13     24.74 o
  11   8   5      597.03      653.37     27.09 o
  12   8   5       17.09        8.29     24.50 o
  13   8   5     2048.19     1914.94     69.82 o
  14   8   5        0.32      -22.82     30.43 o
  15   8   5      497.55      453.39     41.50 o
  16   8   5       54.70       52.04     33.25 o
  17   8   5      382.61      387.94     42.83 o
  18   8   5       14.73      -14.15     33.40 o
  19   8   5        9.88      -37.98     35.50 o
  20   8   5        6.18       77.03     42.76 o
  21   8   5       64.76       58.27     43.49 o
  22   8   5       21.94        1.14     50.19 o
  23   8   5        0.62      -28.76     51.06 o
   0   9   5        7.87       -8.72     31.27 o
   1   9   5      232.91      231.61     25.90 o
   2   9   5      196.71      230.49     28.16 o
   3   9   5     2117.68     2335.23     67.32 o
   4   9   5        2.12       -6.39     21.16 o
   5   9   5      413.64      423.22     28.57 o
   6   9   5      465.49      494.18     28.46 o
   7   9   5     1579.21     1509.19     43.44 o
   8   9   5      872.86      894.52     34.22 o
   9   9   5      689.55      632.13     28.89 o
  10   9   5      754.66      714.79     38.13 o
  11   9   5      810.16      745.25     43.93 o
  12   9   5      680.20      768.24     53.53 o
  13   9   5        0.91       27.40     31.00 o
  14   9   5      412.14      382.94     45.78 o
  15   9   5       25.49       36.67     30.94 o
  16   9   5      237.53      205.66     37.67 o
  17   9   5       66.92       83.22     36.09 o
  18   9   5       55.23       70.82     36.45 o
  19   9   5        1.72       38.19     36.08 o
  20   9   5        2.70      -24.15     39.75 o
  21   9   5        0.50      -23.90     41.02 o
  22   9   5        1.57      -11.17     88.56 o
  23   9   5       14.13      109.31     56.36 o
   1  10   5     1350.30     1386.81     42.96 o
   2  10   5       25.09       27.65     21.04 o
   3  10   5     2116.01     2144.51     57.31 o
   4  10   5      614.02      624.18     34.06 o
   5  10   5      596.66      673.69     30.70 o
   6  10   5      787.96      701.07     30.72 o
   7  10   5       49.89       62.96     20.27 o
   8  10   5      302.98      354.44     31.72 o
   9  10   5        2.59       -3.85     17.96 o
  10  10   5       83.25       50.58     22.16 o
  11  10   5      149.01      131.49     32.48 o
  12  10   5        2.10        6.77     29.92 o
  13  10   5      250.93      210.29     35.25 o
  14  10   5       34.21       -5.04     30.43 o
  15  10   5       19.05        2.51     32.23 o
  16  10   5       33.42       22.20     33.10 o
  17  10   5       28.16        9.55     35.00 o
  18  10   5       79.97       64.90     36.73 o
  19  10   5        5.07       38.31     37.38 o
  20  10   5      102.00       40.08     42.85 o
  21  10   5       61.70      102.80     46.27 o
  22  10   5       10.56       35.57     52.23 o
   0  11   5     2005.83     2067.27     80.33 o
   1  11   5       25.01       39.97     22.98 o
   2  11   5     1544.07     1514.41     48.10 o
   3  11   5      270.63      289.59     29.11 o
   4  11   5     1076.95     1080.52     39.31 o
   5  11   5      616.97      649.56     32.06 o
   6  11   5      572.97      549.33     32.88 o
   7  11   5     1391.57     1360.90     46.52 o
   8  11   5       32.94       19.17     26.08 o
   9  11   5       52.50       19.12     21.28 o
  10  11   5       18.96       47.52     30.55 o
  11  11   5       39.75       22.02     29.13 o
  12  11   5       17.67       33.09     30.62 o
  13  11   5       80.18      106.38     32.30 o
  14  11   5       92.48      133.24     32.62 o
  15  11   5       23.23       30.81     31.59 o
  16  11   5        4.73       49.32     33.33 o
  17  11   5       97.88      100.26     48.15 o
  18  11   5       45.17        8.10     36.07 o
  19  11   5      174.09      139.64     40.66 o
  20  11   5       41.24      -17.11     36.45 o
  21  11   5      124.81      140.25     46.70 o
  22  11   5       94.49       38.81     46.34 o
   1  12   5     1263.54     1062.95     58.20 o
   2  12   5      191.41      150.48     35.90 o
   3  12   5      540.37      521.00     32.39 o
   4  12   5      898.25      957.04     36.46 o
   5  12   5        0.70       38.21     27.24 o
   6  12   5      126.70      120.18     30.12 o
   7  12   5       17.59       44.27     25.70 o
   8  12   5       14.46      -32.25     27.23 o
   9  12   5       24.29      -19.88     28.42 o
  10  12   5      161.49      150.52     43.42 o
  11  12   5      316.53      364.29     53.26 o
  12  12   5        0.13        1.93     28.80 o
  13  12   5      112.23      135.57     35.37 o
  14  12   5       48.97       33.84     31.79 o
  15  12   5       31.44       29.80     32.49 o
  16  12   5      173.54      124.79     36.28 o
  17  12   5        8.98      -46.95     33.16 o
  18  12   5       79.43       21.38     36.81 o
  19  12   5       17.17       -1.82     35.96 o
  20  12   5       31.49       22.91     50.21 o
  21  12   5        0.13       30.95     43.88 o
   0  13   5      930.48     1043.07     57.47 o
   1  13   5       20.91        6.80     21.57 o
   2  13   5      421.59      492.10     39.12 o
   3  13   5     1786.50     1787.73     51.26 o
   4  13   5       23.91      -14.10     27.73 o
   5  13   5      250.06      310.91     33.83 o
   6  13   5        3.43       15.23     29.23 o
   7  13   5       16.97       25.71     36.09 o
   8  13   5        1.13      -18.07     26.87 o
   9  13   5      393.94      474.47     37.92 o
  10  13   5        8.75       31.45     29.72 o
  11  13   5      206.36      241.33     52.24 o
  12  13   5      388.29      452.01     40.34 o
  13  13   5       37.39       88.91     32.85 o
  14  13   5      103.35       89.81     34.39 o
  15  13   5      180.23      166.30     37.43 o
  16  13   5        6.05      -47.70     32.28 o
  17  13   5      128.51       62.20     36.60 o
  18  13   5       13.39       31.53     37.13 o
  19  13   5       26.70       22.40     49.63 o
  20  13   5       17.28       22.57     38.51 o
  21  13   5       71.05       74.75     46.59 o
   1  14   5       23.63       40.82     22.23 o
   2  14   5       16.68       -9.73     21.25 o
   3  14   5      239.57      263.58     35.10 o
   4  14   5       51.97       71.38     35.06 o
   5  14   5      341.38      346.19     42.71 o
   6  14   5      941.60      969.75     58.07 o
   7  14   5      170.27      161.73     34.94 o
   8  14   5      438.28      439.86     37.02 o
   9  14   5     1283.48     1394.04     53.80 o
  10  14   5      112.84      136.22     32.59 o
  11  14   5      518.98      559.40     41.87 o
  12  14   5       39.04       58.02     31.99 o
  13  14   5     1135.13     1185.82     54.84 o
  14  14   5        3.75       39.21     33.17 o
  15  14   5      318.54      359.24     41.71 o
  16  14   5        0.64       51.84     35.07 o
  17  14   5      134.87       41.93     36.03 o
  18  14   5       37.86       32.93     37.26 o
  19  14   5       17.07       47.19     38.49 o
  20  14   5        0.54       38.59     40.14 o
   0  15   5      418.14      417.29     95.65 o
   1  15   5       29.58       60.60     53.26 o
   2  15   5      149.24       80.79     33.27 o
   3  15   5      153.51      183.95     40.39 o
   4  15   5       79.04       87.45     36.45 o
   5  15   5      268.96      266.38     51.25 o
   6  15   5      286.13      271.94     53.26 o
   7  15   5      803.86      854.17     82.29 o
   8  15   5      339.68      308.65     39.88 o
   9  15   5      131.84      175.52     32.73 o
  10  15   5      579.80      581.95     41.83 o
  11  15   5       42.41       13.65     30.16 o
  12  15   5      180.73      157.15     34.86 o
  13  15   5       50.67        5.23     31.25 o
  14  15   5       31.24       32.52     32.26 o
  15  15   5       12.53       58.01     34.12 o
  16  15   5      118.63       99.84     36.71 o
  17  15   5       85.66       82.00     39.52 o
  18  15   5        7.08       18.01     38.37 o
  19  15   5       57.81      120.36     41.22 o
  20  15   5        0.06      -64.83     47.35 o
   1  16   5     1597.19     1828.68    256.78 o
   2  16   5      138.84      195.29     62.63 o
   3  16   5      886.41      979.81     65.27 o
   4  16   5      359.97      297.58     50.24 o
   5  16   5      751.92      809.69     90.01 o
   6  16   5      126.87      133.65     39.61 o
   7  16   5       95.00      113.28     38.94 o
   8  16   5       14.79       32.40     37.02 o
   9  16   5       22.86       35.61     38.74 o
  10  16   5        2.17       16.22     29.38 o
  11  16   5        8.32      -41.22     31.84 o
  12  16   5        7.66        2.30     34.82 o
  13  16   5       25.34        6.54     35.17 o
  14  16   5       40.94        3.24     48.25 o
  15  16   5       11.89       -7.12     36.23 o
  16  16   5      105.20       46.37     38.26 o
  17  16   5       11.95       21.21     50.41 o
  18  16   5       64.67       71.31     42.40 o
  19  16   5       25.00       21.47     43.27 o
   0  17   5      849.58      945.40    121.35 o
   1  17   5      151.33      169.68     86.99 o
   2  17   5      509.81      331.16    119.49 o
   3  17   5      221.74      224.93     64.39 o
   4  17   5      340.26      249.14     67.14 o
   5  17   5       85.64      129.66     45.96 o
   6  17   5       38.83       60.29     37.16 o
   7  17   5      789.43      814.04     56.52 o
   8  17   5        4.47       30.89     38.12 o
   9  17   5       72.44       80.89     40.59 o
  10  17   5        4.24      -25.22     39.63 o
  11  17   5       49.25      -19.66     33.91 o
  12  17   5       21.94       41.42     34.83 o
  13  17   5        1.70       -3.24     35.89 o
  14  17   5        2.99       38.98     37.63 o
  15  17   5       63.01      115.10     40.55 o
  16  17   5        0.87      -54.63     36.42 o
  17  17   5       57.37      103.25     42.94 o
  18  17   5       17.19       46.54     42.93 o
   1  18   5      352.52      485.19     73.43 o
   2  18   5        6.09      -62.64     62.07 o
   3  18   5      433.80      159.01     61.65 o
   4  18   5      230.60      222.88     64.11 o
   5  18   5       10.21       15.04     42.29 o
   6  18   5       76.55      106.08     46.49 o
   7  18   5        0.23      -24.92     42.51 o
   8  18   5       28.90      -12.91     44.26 o
   9  18   5       95.19      106.76     48.87 o
  10  18   5       58.55       50.29     49.21 o
  11  18   5      131.45      108.19     51.77 o
  12  18   5       25.52       50.17     41.40 o
  13  18   5      134.18      128.09     43.97 o
  14  18   5       85.09       89.89     43.61 o
  15  18   5       37.52       80.26     44.21 o
  16  18   5       87.68       92.10     46.24 o
  17  18   5       63.51        6.64     46.49 o
   0  19   5      133.84      201.83     88.84 o
   1  19   5        2.64       53.56     93.02 o
   2  19   5       71.52       63.26     77.39 o
   3  19   5      389.65      345.82     70.46 o
   4  19   5        1.80       -4.45     43.96 o
   5  19   5      398.91      358.24     55.99 o
   6  19   5        7.23      -35.56     43.71 o
   7  19   5      338.68      317.19     69.27 o
   8  19   5       86.25       62.22     47.91 o
   9  19   5      184.75      254.13     55.89 o
  10  19   5      142.51      109.31     51.67 o
  11  19   5       63.37       10.55     49.26 o
  12  19   5      197.67      171.42     56.13 o
  13  19   5        7.07      -43.11     42.96 o
  14  19   5      105.31       64.10     43.35 o
  15  19   5        3.12       70.04     43.69 o
  16  19   5       33.42       79.47     47.18 o
   1  20   5      198.67      305.11     86.99 o
   2  20   5       29.27       60.51     93.95 o
   3  20   5       26.63      -48.07     42.34 o
   4  20   5      203.50      161.54     81.88 o
   5  20   5        5.26       54.59     47.06 o
   6  20   5      323.27      300.30     56.40 o
   7  20   5       31.58      -13.08     45.66 o
   8  20   5      144.39      151.31     73.02 o
   9  20   5      198.54      138.83     62.13 o
  10  20   5      155.43      247.74     57.68 o
  11  20   5      188.87      169.69     61.42 o
  12  20   5        1.54       87.37     54.04 o
  13  20   5      229.48      219.07     60.48 o
  14  20   5        0.50      -41.11     57.00 o
  15  20   5      135.39      163.98     49.66 o
   0  21   5      119.41      133.11     94.73 o
   1  21   5        7.37      -15.66     58.87 o
   2  21   5      247.66      235.04     69.26 o
   3  21   5      315.41      342.45     56.91 o
   4  21   5       69.80       77.10     49.42 o
   5  21   5      175.87      235.07     56.44 o
   6  21   5        3.64       15.73     48.67 o
   7  21   5       27.20       18.80     48.71 o
   8  21   5        0.44      -12.36     59.91 o
   9  21   5      218.16      205.43     56.40 o
  10  21   5       65.81       79.31     53.29 o
  11  21   5      143.13      183.06     57.95 o
  12  21   5      163.30      195.06     60.70 o
  13  21   5       14.96       10.32     53.45 o
  14  21   5       23.55       52.90     56.65 o
   1  22   5      787.56      934.76     96.09 o
   2  22   5       35.70       52.45     49.25 o
   3  22   5      419.02      470.20    102.44 o
   4  22   5      160.69      196.05     55.93 o
   5  22   5      234.01      155.87     68.48 o
   6  22   5      135.85      186.20     54.18 o
   7  22   5      124.79      143.43     53.53 o
   8  22   5      107.54       55.91     50.42 o
   9  22   5       16.06       64.74     52.60 o
  10  22   5       41.92      -35.57     58.09 o
  11  22   5        5.89       42.58     54.17 o
  12  22   5        7.44       41.60     56.34 o
   0  23   5      249.91      312.04    111.44 o
   1  23   5       15.25       20.77     50.92 o
   2  23   5      626.43      651.74     68.35 o
   3  23   5       50.76      112.01     77.65 o
   4  23   5      508.36      433.37     74.49 o
   5  23   5       67.87       18.29     50.22 o
   6  23   5       84.59       29.64     52.16 o
   7  23   5      313.05      274.13     61.18 o
   8  23   5       19.25       45.01     52.38 o
   9  23   5       23.81       36.51     54.03 o
  10  23   5        0.40       79.28     56.38 o
   1  24   5       45.11      -36.81     41.59 o
   2  24   5        2.33       24.79     52.21 o
   3  24   5       13.60      -20.23     49.25 o
   4  24   5      101.06       46.75     52.85 o
   5  24   5       11.94      -59.06     49.07 o
   6  24   5      123.53      166.35     58.94 o
   7  24   5       37.88       -1.99     51.67 o
   8  24   5       38.86       35.92     54.34 o
   0  25   5       17.77      -45.02     74.29 o
   1  25   5       21.00      -27.42     43.31 o
   2  25   5        1.63      -61.16     42.37 o
   3  25   5       78.51      107.52     55.97 o
   4  25   5       10.81      -48.25     52.43 o
   5  25   5       81.11       30.12     54.31 o
   0   0   6     3392.24     3457.78    196.26 o
   1   0   6       27.58       96.89     51.11 o
   2   0   6     4212.71     4433.52    161.30 o
   3   0   6      820.63      808.88     68.51 o
   4   0   6     1256.75     1272.58     70.58 o
   5   0   6      567.39      606.66     55.20 o
   6   0   6      381.62      447.91     52.27 o
   7   0   6      641.71      507.28     54.77 o
   8   0   6        0.73       38.75     51.67 o
   9   0   6      147.36      188.03     48.02 o
  10   0   6      111.32       58.36     44.74 o
  11   0   6      292.39      446.75     82.90 o
  12   0   6       25.39       39.50     34.78 o
  13   0   6      101.75       82.18     38.25 o
  14   0   6        7.38      -47.95     37.43 o
  15   0   6      194.44      102.99     46.94 o
  16   0   6       14.37      -71.76     47.84 o
  17   0   6      107.83       -9.71     67.73 o
  18   0   6       35.44        1.88     64.90 o
  19   0   6       11.48       60.65     69.64 o
  20   0   6      114.20       29.81     70.21 o
  21   0   6        0.24      122.63     75.06 o
  22   0   6      221.35      290.21     88.61 o
  23   0   6       38.09       88.34     79.57 o
   1   1   6     1165.38     1147.76     81.32 o
   2   1   6       28.58       10.86     31.83 o
   3   1   6     1272.20     1350.44     50.15 o
   4   1   6     1295.79     1299.68     50.16 o
   5   1   6     1036.61     1077.84     47.29 o
   6   1   6      115.02       73.24     29.38 o
   7   1   6      283.70      266.93     34.45 o
   8   1   6      486.59      601.59     40.84 o
   9   1   6      130.34       87.70     31.43 o
  10   1   6      536.61      567.74     46.49 o
  11   1   6       12.63       -9.51     30.39 o
  12   1   6      182.90      201.72     28.49 o
  13   1   6       76.27       62.29     25.74 o
  14   1   6      117.94      142.97     30.37 o
  15   1   6       16.64       70.59     31.64 o
  16   1   6      166.02      105.87     34.54 o
  17   1   6       20.32      117.14     40.21 o
  18   1   6       87.86       60.15     54.82 o
  19   1   6        2.02      -36.43     46.48 o
  20   1   6      112.29      115.93     53.95 o
  21   1   6        5.01        6.85     55.58 o
  22   1   6        7.51       35.88     53.90 o
  23   1   6        9.03       61.05     60.95 o
   0   2   6      364.76      307.22     58.77 o
   1   2   6        1.74      -46.87     31.25 o
   2   2   6      436.13      381.73     37.82 o
   3   2   6      267.12      261.85     32.66 o
   4   2   6      287.58      258.30     33.12 o
   5   2   6       30.81       74.97     29.13 o
   6   2   6      335.45      396.90     35.89 o
   7   2   6      194.91      180.25     32.61 o
   8   2   6       12.41       25.99     29.14 o
   9   2   6      441.08      466.24     39.88 o
  10   2   6     1311.79     1365.50     54.52 o
  11   2   6      390.39      392.04     42.45 o
  12   2   6     1091.38     1072.16     48.70 o
  13   2   6       33.31       47.22     27.39 o
  14   2   6      345.09      349.64     34.60 o
  15   2   6       38.17       15.97     39.33 o
  16   2   6      136.24      171.97     59.73 o
  17   2   6      154.57      219.40     43.92 o
  18   2   6        1.35      -10.23     45.47 o
  19   2   6       12.21       25.81     47.59 o
  20   2   6        0.30        3.18     51.12 o
  21   2   6       23.09      -28.15     59.34 o
  22   2   6        9.09       -2.39     51.35 o
  23   2   6       32.38       95.72     55.06 o
   1   3   6     5794.24     5438.52    141.28 o
   2   3   6      900.10     1089.49     51.24 o
   3   3   6     1074.58      844.55     42.90 o
   4   3   6      235.24      228.16     45.34 o
   5   3   6      178.06      182.45     32.37 o
   6   3   6     2832.54     2737.54     71.40 o
   7   3   6      454.89      469.73     37.47 o
   8   3   6        3.61       15.73     29.31 o
   9   3   6     1800.65     1634.45     58.18 o
  10   3   6       34.62       48.67     30.93 o
  11   3   6        3.28      -10.59     30.14 o
  12   3   6       64.21       36.72     24.55 o
  13   3   6       18.04       50.59     27.66 o
  14   3   6       73.35       80.94     29.63 o
  15   3   6       25.11       74.64     32.90 o
  16   3   6       90.39      102.84     39.67 o
  17   3   6        8.50        1.05     37.88 o
  18   3   6      137.85      144.91     42.12 o
  19   3   6       85.21       70.36     49.76 o
  20   3   6       90.45      223.24     55.40 o
  21   3   6        7.93      -23.34     49.36 o
  22   3   6        0.23       -1.49     52.01 o
   0   4   6     1544.07     1276.21    285.72 o
   1   4   6       83.22      145.13     36.78 o
   2   4   6     1157.88     1046.41     50.25 o
   3   4   6       70.25       80.46     31.54 o
   4   4   6      469.61      472.03     36.76 o
   5   4   6       58.34       30.02     28.54 o
   6   4   6       57.79       49.92     29.01 o
   7   4   6      980.49      863.10     44.42 o
   8   4   6      773.37      837.85     45.04 o
   9   4   6      100.47       44.20     30.21 o
  10   4   6      266.50      233.86     35.19 o
  11   4   6       71.51       93.36     31.94 o
  12   4   6      423.21      343.60     33.99 o
  13   4   6        1.32       10.14     26.95 o
  14   4   6        6.12       -7.82     40.91 o
  15   4   6        8.38      -27.23     30.77 o
  16   4   6      172.33      123.85     42.89 o
  17   4   6        7.33       19.32     42.52 o
  18   4   6      114.54       92.99     42.45 o
  19   4   6      116.23      169.67     53.92 o
  20   4   6       53.69       29.67     49.88 o
  21   4   6       99.65       40.53     53.29 o
  22   4   6       31.00      114.05     57.38 o
   1   5   6       68.49       75.62     34.46 o
   2   5   6      233.03      176.52     33.97 o
   3   5   6      587.58      683.79     44.20 o
   4   5   6      883.88      863.93     59.69 o
   5   5   6        4.35        6.49     27.23 o
   6   5   6     1211.07     1290.92     53.93 o
   7   5   6      122.46      128.11     31.10 o
   8   5   6      910.30      959.42     64.20 o
   9   5   6     1052.32      985.69     47.15 o
  10   5   6       69.62       36.91     30.10 o
  11   5   6      548.89      464.96     33.60 o
  12   5   6       44.06       45.50     27.51 o
  13   5   6      108.78      140.89     37.41 o
  14   5   6        1.08       -8.01     30.44 o
  15   5   6        1.39       -3.66     35.83 o
  16   5   6      241.89      268.48     42.75 o
  17   5   6      109.93      152.90     41.19 o
  18   5   6      208.63      234.67     46.82 o
  19   5   6       69.32      131.50     44.32 o
  20   5   6       71.14       11.31     50.79 o
  21   5   6        6.79       22.39     51.72 o
  22   5   6       30.44       60.93     60.10 o
   0   6   6     3499.26     3399.87    331.07 o
   1   6   6       27.57       73.61     35.78 o
   2   6   6     2653.27     2642.70     75.24 o
   3   6   6      660.98      707.43     44.87 o
   4   6   6     1607.88     1639.23     60.89 o
   5   6   6       21.73        8.92     27.53 o
   6   6   6      383.01      386.74     35.79 o
   7   6   6       56.95       10.62     28.53 o
   8   6   6      337.96      273.07     34.89 o
   9   6   6      290.73      295.38     49.96 o
  10   6   6      190.05       86.49     31.83 o
  11   6   6      577.90      554.91     36.66 o
  12   6   6       48.62       32.32     28.21 o
  13   6   6        1.01      -24.06     37.70 o
  14   6   6      191.82      145.08     35.96 o
  15   6   6        7.26      -33.44     32.06 o
  16   6   6        8.34       33.02     33.95 o
  17   6   6      107.51      103.25     38.46 o
  18   6   6      144.02       90.10     41.39 o
  19   6   6        8.26       25.11     46.96 o
  20   6   6       11.24        5.51     49.54 o
  21   6   6        8.99      -35.02     50.34 o
  22   6   6      113.42      139.98     57.46 o
   1   7   6     1487.63     1615.65     67.71 o
   2   7   6      831.67      864.54     47.62 o
   3   7   6        5.51       23.80     29.84 o
   4   7   6     1398.08     1445.68     90.86 o
   5   7   6      167.23      184.06     31.68 o
   6   7   6      370.37      330.16     32.31 o
   7   7   6        0.63      -17.79     25.05 o
   8   7   6      485.52      437.15     39.29 o
   9   7   6       92.32       65.28     28.77 o
  10   7   6      722.56      757.05     60.97 o
  11   7   6       22.79       28.46     25.61 o
  12   7   6        3.57       -8.21     38.46 o
  13   7   6      251.79      260.59     38.01 o
  14   7   6        6.72       -6.04     31.36 o
  15   7   6       75.08       64.71     34.35 o
  16   7   6      116.76       79.65     35.88 o
  17   7   6        3.14       61.62     37.45 o
  18   7   6       19.69       20.61     39.38 o
  19   7   6       16.02      -37.76     39.46 o
  20   7   6       59.83       38.70     50.47 o
  21   7   6        0.33       12.38     51.84 o
  22   7   6        1.90       42.42     53.52 o
   0   8   6      539.58      445.75     63.95 o
   1   8   6       38.11       62.56     35.00 o
   2   8   6      788.52      748.77     55.82 o
   3   8   6        6.90       24.40     34.37 o
   4   8   6       88.76       87.03     31.91 o
   5   8   6      104.70       83.06     26.73 o
   6   8   6       89.35       64.78     24.71 o
   7   8   6      500.26      496.15     33.52 o
   8   8   6      543.39      595.41     39.99 o
   9   8   6       18.23      -27.06     33.39 o
  10   8   6      525.40      579.60     48.45 o
  11   8   6       17.41       47.10     31.52 o
  12   8   6      946.08      987.16     50.70 o
  13   8   6      140.70      153.77     35.73 o
  14   8   6      294.42      187.26     43.15 o
  15   8   6        0.12       -8.57     33.39 o
  16   8   6      177.15       97.23     37.53 o
  17   8   6        9.56      -25.20     34.29 o
  18   8   6       74.66       53.81     41.75 o
  19   8   6       58.62       65.09     42.25 o
  20   8   6       14.96      -47.80     41.58 o
  21   8   6       14.62       16.01     52.95 o
   1   9   6     1491.32     1366.43     63.07 o
   2   9   6      247.49      200.94     35.01 o
   3   9   6     2206.67     2061.15     95.88 o
   4   9   6      423.65      458.95     36.92 o
   5   9   6      873.01      798.98     49.14 o
   6   9   6     1257.57     1306.73     46.57 o
   7   9   6      312.91      367.87     35.31 o
   8   9   6      569.72      606.11     47.88 o
   9   9   6      134.74       78.35     36.46 o
  10   9   6      365.58      359.18     37.96 o
  11   9   6       99.80       43.74     30.17 o
  12   9   6        0.06       55.85     32.47 o
  13   9   6       45.10        4.77     32.70 o
  14   9   6       19.81       39.41     37.40 o
  15   9   6       95.48      170.66     37.44 o
  16   9   6        1.75       38.96     34.41 o
  17   9   6        0.23      -28.60     34.59 o
  18   9   6       32.20       45.88     38.26 o
  19   9   6       60.57        5.80     42.44 o
  20   9   6       39.88       12.70     51.79 o
  21   9   6        7.89       17.90     86.03 o
   0  10   6     1673.78     1707.45     97.02 o
   1  10   6      133.28      105.00     36.12 o
   2  10   6     1469.62     1468.79     57.15 o
   3  10   6      444.16      415.13     40.24 o
   4  10   6     1109.86     1148.72     55.47 o
   5  10   6        2.32       44.28     30.93 o
   6  10   6       47.31       56.78     38.57 o
   7  10   6       97.93       59.80     34.62 o
   8  10   6        4.00       16.90     33.77 o
   9  10   6       93.43       10.64     33.91 o
  10  10   6       15.33       46.86     29.85 o
  11  10   6       66.71       62.41     31.84 o
  12  10   6      205.23      117.04     33.76 o
  13  10   6       32.74       21.76     32.73 o
  14  10   6       17.31      -25.88     32.31 o
  15  10   6        8.18      -60.55     40.37 o
  16  10   6        9.52        2.17     38.19 o
  17  10   6       35.49       46.42     38.05 o
  18  10   6        3.09       -5.84     38.25 o
  19  10   6        7.23       27.40     42.21 o
  20  10   6       78.24      132.72     48.91 o
  21  10   6       16.07        4.26     66.40 o
   1  11   6       34.42       30.94     33.02 o
   2  11   6       93.93       51.08     30.01 o
   3  11   6        1.05      -24.88     26.33 o
   4  11   6      509.88      567.09     50.82 o
   5  11   6      149.33      157.44     55.23 o
   6  11   6      603.94      578.84     52.22 o
   7  11   6        0.40       36.43     33.21 o
   8  11   6       42.58       -4.39     33.14 o
   9  11   6      152.99      154.29     38.62 o
  10  11   6      169.23      168.47     34.06 o
  11  11   6      337.59      382.68     40.06 o
  12  11   6        2.63      -40.58     31.17 o
  13  11   6      312.69      327.00     40.22 o
  14  11   6       88.34      107.47     34.31 o
  15  11   6       54.71       42.07     34.36 o
  16  11   6      153.34      165.05     39.23 o
  17  11   6       39.54       40.99     38.28 o
  18  11   6      110.07       68.58     49.24 o
  19  11   6       55.52      123.24     45.44 o
  20  11   6       66.63      110.87     48.45 o
   0  12   6      421.94      430.23     60.64 o
   1  12   6       46.15       14.76     28.19 o
   2  12   6      660.50      753.60     83.73 o
   3  12   6      144.88      138.53     39.14 o
   4  12   6      211.06      244.71     45.58 o
   5  12   6       43.75       37.86     44.44 o
   6  12   6       11.03      -39.60     36.07 o
   7  12   6      249.08      249.37     45.67 o
   8  12   6        2.42       -4.70     35.14 o
   9  12   6       16.41       11.60     30.74 o
  10  12   6      376.02      391.31     40.10 o
  11  12   6       85.75      101.83     34.56 o
  12  12   6      211.42      230.14     38.68 o
  13  12   6        1.38       56.55     33.84 o
  14  12   6       37.25       24.33     34.12 o
  15  12   6        1.92       -8.49     34.15 o
  16  12   6       53.27       44.70     38.58 o
  17  12   6       30.76      161.53     40.13 o
  18  12   6       19.90        7.02     37.94 o
  19  12   6        4.91      -14.79     43.28 o
  20  12   6        9.08      -38.97     51.51 o
   1  13   6      409.06      421.60     72.57 o
   2  13   6       31.38       37.03     41.77 o
   3  13   6       28.03      111.40     38.19 o
   4  13   6      757.59      893.79     66.80 o
   5  13   6       39.17       46.54     43.49 o
   6  13   6      261.05      224.11     45.13 o
   7  13   6       43.29       44.05     39.01 o
   8  13   6      263.50      345.91     49.84 o
   9  13   6       34.53       13.18     30.80 o
  10  13   6       40.46      103.53     32.19 o
  11  13   6       40.14       23.04     32.95 o
  12  13   6       64.51       90.94     35.56 o
  13  13   6       39.04       37.04     34.63 o
  14  13   6       11.50       -5.34     33.39 o
  15  13   6       49.06       48.67     36.46 o
  16  13   6      130.14       88.79     55.11 o
  17  13   6       12.78      -45.75     35.48 o
  18  13   6       79.62       42.58     40.00 o
  19  13   6        3.69      -58.44     38.96 o
   0  14   6        5.79       71.20     82.34 o
   1  14   6       48.14      100.11    149.67 o
   2  14   6        4.28      -27.93     52.64 o
   3  14   6       18.38       -4.47     81.02 o
   4  14   6       31.54       57.59     45.75 o
   5  14   6       24.46       70.23     44.78 o
   6  14   6      136.19      159.15     43.35 o
   7  14   6      106.47      110.72     41.15 o
   8  14   6      697.53      721.14     63.19 o
   9  14   6       68.10       62.13     32.53 o
  10  14   6      681.31      716.44     47.04 o
  11  14   6       11.06       11.73     32.31 o
  12  14   6      561.34      594.95     64.72 o
  13  14   6       41.57       26.60     34.66 o
  14  14   6      273.33      279.59     42.18 o
  15  14   6       60.87       50.46     37.15 o
  16  14   6       94.50       97.47     40.07 o
  17  14   6       13.54      -33.39     36.97 o
  18  14   6       37.64        3.61     39.49 o
   1  15   6      819.98      876.28     88.21 o
   2  15   6      135.51      108.52     62.71 o
   3  15   6      208.11      135.77     62.80 o
   4  15   6      126.28      176.28     49.28 o
   5  15   6      412.45      354.77     56.38 o
   6  15   6      420.46      486.70     61.47 o
   7  15   6       70.24       12.37     46.43 o
   8  15   6       93.66       76.15     45.53 o
   9  15   6       36.72      -16.15     38.39 o
  10  15   6       38.30      -19.50     33.26 o
  11  15   6       10.44       79.09     42.21 o
  12  15   6       33.22      -19.05     36.10 o
  13  15   6       54.19       48.97     38.63 o
  14  15   6       32.04      100.22     40.63 o
  15  15   6       15.13       36.60     40.81 o
  16  15   6       44.41      109.15     51.25 o
  17  15   6        1.38      -18.54     41.13 o
  18  15   6       97.40      232.08     59.59 o
   0  16   6     1429.45     1329.87    146.73 o
   1  16   6       12.05       46.06     60.40 o
   2  16   6      671.90      583.64     81.20 o
   3  16   6      190.63       72.38     59.43 o
   4  16   6      396.74      603.52     84.15 o
   5  16   6      122.18      214.13     52.89 o
   6  16   6       13.80      -51.77     45.15 o
   7  16   6       83.71      125.02     42.74 o
   8  16   6        5.94       -8.92     39.59 o
   9  16   6       61.50      101.01     42.62 o
  10  16   6        1.18      -23.91     39.92 o
  11  16   6       69.84       89.09     38.28 o
  12  16   6       35.31      130.81     40.13 o
  13  16   6        3.81       12.37     38.33 o
  14  16   6        3.76      -52.80     36.61 o
  15  16   6       19.95       34.81     41.19 o
  16  16   6        0.50      -54.24     39.97 o
  17  16   6        3.44        7.12     42.48 o
   1  17   6        6.73      -22.00     83.89 o
   2  17   6      321.16      387.77     74.14 o
   3  17   6      234.73      289.88     69.49 o
   4  17   6      160.26      177.29     68.07 o
   5  17   6       35.15      120.37     63.91 o
   6  17   6      195.36      183.17     70.21 o
   7  17   6       35.57       72.69     48.17 o
   8  17   6       79.60       65.97     48.70 o
   9  17   6      126.37      122.28     53.48 o
  10  17   6       62.50      100.08     53.21 o
  11  17   6      103.02       99.05     52.99 o
  12  17   6        7.82       68.90     43.19 o
  13  17   6       31.80       -0.66     42.35 o
  14  17   6       56.87       22.46     45.21 o
  15  17   6       57.14       72.43     47.50 o
  16  17   6       61.77      103.78     50.39 o
   0  18   6       62.53       60.98     88.22 o
   1  18   6       19.41       83.27     59.80 o
   2  18   6      270.64      290.62    135.74 o
   3  18   6       90.96       46.91     62.51 o
   4  18   6       64.28      125.13     67.31 o
   5  18   6       26.09       -8.39     60.96 o
   6  18   6        4.66      -49.02     45.34 o
   7  18   6      104.53       25.43     47.60 o
   8  18   6       38.63       76.88     49.92 o
   9  18   6       77.54       -3.99     55.32 o
  10  18   6      198.23      147.51     64.75 o
  11  18   6      103.60       42.01     50.85 o
  12  18   6      222.77      149.97     58.12 o
  13  18   6       14.08      -28.14     52.93 o
  14  18   6       65.71       64.32     46.47 o
  15  18   6        0.38      -26.55     44.53 o
   1  19   6      500.95      359.16     75.88 o
   2  19   6        1.56       14.25     61.45 o
   3  19   6       87.02      133.30     68.62 o
   4  19   6      364.40      468.16     84.48 o
   5  19   6       10.45       20.17     73.83 o
   6  19   6      206.84      175.33     54.88 o
   7  19   6       88.38      138.57     88.77 o
   8  19   6      233.30      257.22     58.52 o
   9  19   6      111.65       93.53     52.98 o
  10  19   6      171.98      145.37     58.01 o
  11  19   6        0.95      -10.42     50.84 o
  12  19   6        0.40      -44.06     51.36 o
  13  19   6       24.74      -17.28     53.34 o
  14  19   6        3.99       47.23     66.87 o
   0  20   6      117.16       67.48     98.13 o
   1  20   6        0.14        3.77     77.08 o
   2  20   6      115.24      186.83     71.29 o
   3  20   6       22.69       47.68     64.65 o
   4  20   6       46.96      -88.21     58.80 o
   5  20   6        5.62       39.55     50.24 o
   6  20   6       14.65      -14.58     47.63 o
   7  20   6       23.13      -55.54     46.44 o
   8  20   6       76.96       48.66     51.69 o
   9  20   6       10.06       16.30     62.36 o
  10  20   6      173.82       90.79     57.41 o
  11  20   6        0.23      106.30     56.33 o
  12  20   6      147.60      220.39     62.67 o
   1  21   6       51.13       83.18     67.96 o
   2  21   6        1.50      -12.70     85.59 o
   3  21   6        5.76      -73.27     61.50 o
   4  21   6      239.01      275.65     61.98 o
   5  21   6       99.64       70.84     52.62 o
   6  21   6      268.00      206.16     69.25 o
   7  21   6        5.70       42.62     52.37 o
   8  21   6       80.73      167.94     59.51 o
   9  21   6       42.53       70.55     56.97 o
  10  21   6       48.90       41.94     55.74 o
  11  21   6        6.90      -25.65     80.25 o
   0  22   6      515.66      579.19    131.87 o
   1  22   6        3.58      -14.78     63.51 o
   2  22   6      482.37      493.60     88.52 o
   3  22   6       15.64       46.97     55.29 o
   4  22   6      244.40      117.54     56.66 o
   5  22   6       13.21       68.05     53.15 o
   6  22   6       50.82       85.46     56.89 o
   7  22   6       15.31       29.63     53.59 o
   8  22   6        9.33        5.97     55.28 o
   9  22   6        5.12       -4.68     65.88 o
   1  23   6        4.64      -17.05     76.15 o
   2  23   6       73.03      189.03     60.08 o
   3  23   6       36.34        7.43     52.07 o
   4  23   6       80.42      103.63     57.84 o
   5  23   6       59.21       -1.67     54.26 o
   6  23   6      137.61      137.01     57.34 o
   1   0   7       57.35       20.28     52.97 o
   2   0   7       58.23       65.89     56.24 o
   3   0   7      395.01      624.06    120.88 o
   4   0   7      514.14      467.83     58.12 o
   5   0   7      566.73      648.92     64.95 o
   6   0   7     1031.71     1153.24     76.67 o
   7   0   7       67.80      188.87     51.44 o
   8   0   7     1264.41     1198.36     77.16 o
   9   0   7        8.90      -66.70     44.47 o
  10   0   7      485.02      478.43     61.00 o
  11   0   7       55.32       15.90     46.72 o
  12   0   7       23.48       11.20     76.75 o
  13   0   7       85.20      132.18     48.83 o
  14   0   7        4.74       -2.02     44.24 o
  15   0   7      186.16      179.80     52.98 o
  16   0   7        6.01      131.41     72.90 o
  17   0   7       22.64      -29.77     94.11 o
  18   0   7       18.81      -99.46     66.75 o
  19   0   7       28.19       86.23     79.22 o
  20   0   7       27.67      -48.10    108.97 o
  21   0   7       75.59       80.10     84.31 o
   0   1   7      283.36      354.06    112.52 o
   1   1   7       56.66       32.11     44.61 o
   2   1   7      113.10      139.03     46.38 o
   3   1   7        6.21      -49.62     35.80 o
   4   1   7        2.78        6.30     30.86 o
   5   1   7       21.09       12.24     40.19 o
   6   1   7      120.36      117.19     34.73 o
   7   1   7       23.32       24.73     31.66 o
   8   1   7      480.80      415.23     40.53 o
   9   1   7       57.24       21.36     32.69 o
  10   1   7      393.49      481.82     46.45 o
  11   1   7      213.81      189.08     37.36 o
  12   1   7      435.65      602.60     52.33 o
  13   1   7       34.39       42.14     31.79 o
  14   1   7      555.84      652.95     46.84 o
  15   1   7        2.89       -2.85     40.73 o
  16   1   7      104.57      213.87     54.91 o
  17   1   7       25.55      -36.52     48.16 o
  18   1   7       16.88       24.90     52.29 o
  19   1   7        0.26        0.61     52.27 o
  20   1   7        0.10      -76.05     50.70 o
  21   1   7        3.45      -63.31     79.49 o
   1   2   7        0.15      -41.40     36.11 o
   2   2   7      373.32      426.65     48.79 o
   3   2   7      105.28      103.31     40.45 o
   4   2   7      898.98      960.59     49.32 o
   5   2   7      465.71      504.75     41.85 o
   6   2   7      617.77      650.57     44.55 o
   7   2   7      216.58      236.24     36.98 o
   8   2   7      191.00      132.38     34.90 o
   9   2   7        1.87        4.01     31.53 o
  10   2   7      276.27      283.23     39.04 o
  11   2   7       33.00       32.50     36.67 o
  12   2   7       42.86       55.69     34.63 o
  13   2   7        1.42      -36.16     27.86 o
  14   2   7        0.43       51.73     33.65 o
  15   2   7       65.23       74.75     39.57 o
  16   2   7      159.88      185.81     46.19 o
  17   2   7        5.29       36.73     51.84 o
  18   2   7       91.95      135.66     72.12 o
  19   2   7        1.34      -37.91     50.68 o
  20   2   7       62.31       65.19     55.06 o
   0   3   7      403.02      445.41    121.97 o
   1   3   7       97.47       45.28     59.43 o
   2   3   7      246.03      182.70     43.19 o
   3   3   7      263.16      256.39     44.87 o
   4   3   7      901.80      845.10     52.64 o
   5   3   7       10.12        2.68     31.74 o
   6   3   7        3.11       -3.59     30.40 o
   7   3   7       24.98      -44.86     29.91 o
   8   3   7       16.30       72.40     32.56 o
   9   3   7        3.43       19.72     31.77 o
  10   3   7      410.85      484.62     47.39 o
  11   3   7       12.61       19.59     42.52 o
  12   3   7      428.64      389.40     37.14 o
  13   3   7       99.67       64.41     33.49 o
  14   3   7       11.27       90.36     40.71 o
  15   3   7       23.36      -39.96     36.82 o
  16   3   7       45.92      104.62     52.94 o
  17   3   7       28.50       39.63     56.43 o
  18   3   7        0.34       20.77     51.23 o
  19   3   7       12.53       52.96     53.71 o
  20   3   7        5.57      -67.00     50.25 o
   1   4   7       36.87      -60.69     49.96 o
   2   4   7      188.43      147.32     42.11 o
   3   4   7       13.09       30.68     34.14 o
   4   4   7      330.55      315.46     41.59 o
   5   4   7      223.24      295.85     37.89 o
   6   4   7      559.70      544.34     42.58 o
   7   4   7        0.02      -24.68     31.02 o
   8   4   7      248.00      343.46     38.71 o
   9   4   7       38.40       16.23     31.96 o
  10   4   7       38.91       40.81     41.76 o
  11   4   7        0.68       34.13     37.55 o
  12   4   7       41.48       54.81     31.65 o
  13   4   7       16.48        7.44     33.48 o
  14   4   7      143.87      154.90     38.14 o
  15   4   7        5.44      -19.36     37.83 o
  16   4   7      198.20      159.87     44.37 o
  17   4   7        7.87       24.82     40.53 o
  18   4   7      122.50      119.71     56.52 o
  19   4   7       33.65       84.73     53.94 o
  20   4   7      131.19      152.82     58.56 o
   0   5   7       48.62       -0.82     59.13 o
   1   5   7        8.43       37.04     38.01 o
   2   5   7      167.62      197.75     45.23 o
   3   5   7      143.19      191.65     38.82 o
   4   5   7      592.51      627.69     48.17 o
   5   5   7        0.59      -11.82     30.26 o
   6   5   7      811.02      842.42     47.83 o
   7   5   7      139.08      121.07     33.60 o
   8   5   7      225.88      248.48     37.31 o
   9   5   7       30.58      -50.68     33.79 o
  10   5   7      836.46     1036.16     60.39 o
  11   5   7       23.55       25.82     37.91 o
  12   5   7      746.82      801.24     58.44 o
  13   5   7        0.05      -14.62     34.38 o
  14   5   7      691.66      783.04     52.80 o
  15   5   7        0.05       68.71     40.05 o
  16   5   7      230.91      293.28     52.58 o
  17   5   7        7.68       22.39     40.50 o
  18   5   7       71.47      126.14     54.28 o
  19   5   7        0.01      -44.00     52.59 o
  20   5   7        3.28       47.20     54.27 o
   1   6   7      380.88      441.21     49.05 o
   2   6   7        1.37       15.60     37.68 o
   3   6   7      336.34      408.68     43.63 o
   4   6   7      952.50     1025.90     55.59 o
   5   6   7        9.84      -26.91     31.34 o
   6   6   7      729.77      785.94     47.00 o
   7   6   7       23.62        5.49     31.24 o
   8   6   7      375.03      455.47     47.38 o
   9   6   7       81.33      113.12     38.36 o
  10   6   7      528.83      623.99     51.93 o
  11   6   7       17.02       53.06     38.44 o
  12   6   7       71.33       97.38     34.95 o
  13   6   7      105.03       70.03     35.53 o
  14   6   7        2.08      -33.19     34.26 o
  15   6   7        1.27       28.11     36.14 o
  16   6   7       45.11       45.80     61.97 o
  17   6   7       93.70        6.09     46.20 o
  18   6   7       17.50      -16.88     42.34 o
  19   6   7        1.77       22.56     52.25 o
  20   6   7       34.87       52.75     54.72 o
   0   7   7      752.41      772.23    103.86 o
   1   7   7       49.55       25.47     36.43 o
   2   7   7       10.11      -28.83     36.72 o
   3   7   7       17.63        6.43     32.60 o
   4   7   7      275.40      356.19     45.03 o
   5   7   7       45.13        8.77     37.56 o
   6   7   7       12.69      -19.05     34.62 o
   7   7   7       73.25       63.04     37.59 o
   8   7   7      385.88      413.76     63.56 o
   9   7   7       10.62        9.32     35.87 o
  10   7   7      250.60      286.11     52.96 o
  11   7   7       37.54       68.31     39.96 o
  12   7   7      419.82      496.20     70.53 o
  13   7   7       52.98       34.97     34.83 o
  14   7   7      145.33      104.99     38.07 o
  15   7   7        0.59       38.97     36.24 o
  16   7   7       13.46      -20.19     38.68 o
  17   7   7       12.47      -22.08     40.75 o
  18   7   7        8.32       80.88     44.89 o
  19   7   7        2.15      -73.34     48.89 o
   1   8   7      255.47      272.60     44.50 o
   2   8   7      351.59      424.50     49.36 o
   3   8   7        4.12      -30.32     33.49 o
   4   8   7      554.15      519.13     45.13 o
   5   8   7        0.94      -31.27     37.96 o
   6   8   7      480.17      568.13     55.26 o
   7   8   7      112.45      166.73     40.71 o
   8   8   7      107.15      122.02     39.16 o
   9   8   7      101.42      109.50     58.50 o
  10   8   7      157.55      170.36     42.17 o
  11   8   7       55.51       51.22     34.88 o
  12   8   7       10.89       16.40     34.10 o
  13   8   7       23.98        1.48     36.56 o
  14   8   7       30.84       17.56     35.93 o
  15   8   7       17.72       17.91     37.30 o
  16   8   7        7.65      -51.65     34.43 o
  17   8   7       94.97       56.14     43.21 o
  18   8   7      138.05      133.61     56.54 o
  19   8   7        4.49       -1.60     51.12 o
   0   9   7      572.27      531.42     72.17 o
   1   9   7        4.60       10.70     35.73 o
   2   9   7     1123.73     1178.95     74.93 o
   3   9   7       55.52       41.85     82.83 o
   4   9   7      799.96      641.31     56.54 o
   5   9   7      131.14      127.36     43.29 o
   6   9   7       82.76       40.93     41.87 o
   7   9   7       13.17       10.82     36.01 o
   8   9   7        6.22      -44.29     35.10 o
   9   9   7       34.70        3.37     36.89 o
  10   9   7       15.19       11.22     37.70 o
  11   9   7        9.18       -5.64     36.52 o
  12   9   7       71.64      108.91     36.20 o
  13   9   7       20.95       43.68     35.41 o
  14   9   7        1.07       25.67     36.09 o
  15   9   7       12.29      -39.29     34.91 o
  16   9   7       19.84       34.91     37.73 o
  17   9   7        2.64        2.73     42.26 o
  18   9   7        8.62      -62.38     41.59 o
  19   9   7        2.86      -41.80     44.79 o
   1  10   7      180.61      366.93     63.38 o
   2  10   7       86.95      109.01     48.05 o
   3  10   7        3.94        5.47     44.79 o
   4  10   7      280.38      349.21     49.07 o
   5  10   7       67.20       54.04     40.99 o
   6  10   7      388.36      420.72     52.53 o
   7  10   7        7.34       66.06     42.59 o
   8  10   7      604.64      649.93     57.69 o
   9  10   7       36.20       87.07     40.68 o
  10  10   7      147.70      174.70     43.30 o
  11  10   7       18.36        2.16     33.17 o
  12  10   7        0.09       26.34     34.25 o
  13  10   7        0.15      -17.35     34.16 o
  14  10   7        0.26      -50.46     33.64 o
  15  10   7       21.81       69.06     37.27 o
  16  10   7      111.28      116.98     40.04 o
  17  10   7       44.63       37.93     43.10 o
  18  10   7       11.76       -2.17     44.82 o
   0  11   7       48.08      169.33     92.25 o
   1  11   7        3.85      -52.68     55.37 o
   2  11   7       57.83       39.88     45.87 o
   3  11   7        0.00       14.03    107.01 o
   4  11   7       98.86       73.66     40.91 o
   5  11   7        2.61        4.34     39.07 o
   6  11   7      332.14      271.03     64.39 o
   7  11   7       14.98        6.61     39.74 o
   8  11   7      134.09      204.56     49.37 o
   9  11   7        0.22       13.14     37.61 o
  10  11   7      597.38      590.10     60.53 o
  11  11   7        2.10      -17.54     33.03 o
  12  11   7      413.90      456.98     45.59 o
  13  11   7       30.24       75.50     37.04 o
  14  11   7      418.61      512.72     48.27 o
  15  11   7       16.94       57.27     39.50 o
  16  11   7      120.88       82.72     40.29 o
  17  11   7        1.12       51.66     44.20 o
  18  11   7       32.95       58.58     44.93 o
   1  12   7       55.88      -41.48     57.58 o
   2  12   7       86.66       87.64     65.78 o
   3  12   7        1.68      -52.73     56.25 o
   4  12   7      249.08      229.21     56.25 o
   5  12   7       12.03      -21.38     46.22 o
   6  12   7      550.87      552.26     57.19 o
   7  12   7        5.76        7.80     45.62 o
   8  12   7      173.54      213.49     50.49 o
   9  12   7       46.05       16.35     39.32 o
  10  12   7      112.37       92.40     36.69 o
  11  12   7        2.35       -8.43     34.31 o
  12  12   7        2.33      -13.47     34.65 o
  13  12   7       66.50       56.95     37.55 o
  14  12   7       17.61       27.11     36.75 o
  15  12   7        8.84       21.57     37.60 o
  16  12   7       31.68       59.10     50.79 o
  17  12   7        0.64        8.73     39.36 o
   0  13   7      188.61      221.64     98.75 o
   1  13   7       22.53       79.85     63.98 o
   2  13   7       87.34       72.00    132.80 o
   3  13   7        1.98      -59.57     57.67 o
   4  13   7      107.39      139.83     52.35 o
   5  13   7        5.22      -38.31     44.80 o
   6  13   7        0.78       68.70     51.54 o
   7  13   7        1.25      -44.59     48.91 o
   8  13   7      151.06      198.86     57.22 o
   9  13   7        0.76       12.94     62.15 o
  10  13   7      311.70      358.19     46.68 o
  11  13   7      204.30      190.21     44.28 o
  12  13   7      192.54      116.92     41.36 o
  13  13   7        0.58      -21.13     37.71 o
  14  13   7       35.78      -13.06     40.33 o
  15  13   7        0.03      -17.40     41.45 o
  16  13   7       42.70      -13.45     42.24 o
   1  14   7      119.17      122.87     68.15 o
   2  14   7       71.90       39.02     63.13 o
   3  14   7      268.15      193.98     73.82 o
   4  14   7      404.63      375.94     59.30 o
   5  14   7      274.17      279.18     58.81 o
   6  14   7      150.78      216.49     57.15 o
   7  14   7      194.39      253.61     60.17 o
   8  14   7       33.32       68.65     51.18 o
   9  14   7       63.76       28.64     42.45 o
  10  14   7       35.66       63.82     58.93 o
  11  14   7       30.05       10.97     39.66 o
  12  14   7        0.02       12.08     38.60 o
  13  14   7       67.20      100.73     42.22 o
  14  14   7       66.68      111.93     44.89 o
  15  14   7       11.47        1.00     42.05 o
  16  14   7       82.51      -10.20     44.10 o
   0  15   7      806.24      954.68    143.02 o
   1  15   7       68.98       99.30    104.01 o
   2  15   7      324.97      201.84     70.68 o
   3  15   7        0.26      -17.55     61.29 o
   4  15   7      212.19      205.26     76.00 o
   5  15   7       12.18      107.77    127.38 o
   6  15   7        6.06        5.48     74.76 o
   7  15   7       69.78       69.71     53.03 o
   8  15   7       11.55       30.80     50.89 o
   9  15   7       33.34       59.53     44.18 o
  10  15   7        0.99       10.94     43.47 o
  11  15   7        5.23       44.10     45.93 o
  12  15   7      122.96       89.64     42.06 o
  13  15   7       10.49       57.63     41.20 o
  14  15   7       35.28       31.38     44.65 o
  15  15   7       39.86       46.79     44.58 o
   1  16   7        2.00       -5.74     66.59 o
   2  16   7       17.58       23.64     62.48 o
   3  16   7       28.85       91.89     70.57 o
   4  16   7      247.58      237.14     86.68 o
   5  16   7      138.91      126.64     69.96 o
   6  16   7      290.34      292.26     78.67 o
   7  16   7        6.39       15.67     67.77 o
   8  16   7      189.55      132.26     55.74 o
   9  16   7        1.22      116.20     62.48 o
  10  16   7      171.09      142.77     56.13 o
  11  16   7        6.84      -73.25     48.83 o
  12  16   7        0.66       36.28     53.28 o
  13  16   7       29.93       59.26     47.85 o
  14  16   7        0.14      -57.52     44.33 o
   0  17   7        3.78      -12.07     84.82 o
   1  17   7       49.12       20.58    130.17 o
   2  17   7      168.74      320.69    120.11 o
   3  17   7      121.71      130.75     81.41 o
   4  17   7        0.88      -76.02     63.29 o
   5  17   7       26.27       65.51     86.06 o
   6  17   7      130.33      154.11     72.64 o
   7  17   7       43.14       21.42    146.58 o
   8  17   7       12.98      -47.19     49.78 o
   9  17   7       22.44       46.71     53.74 o
  10  17   7      293.09      244.05     63.11 o
  11  17   7       46.84       20.27     53.89 o
  12  17   7      237.11      194.70     61.11 o
  13  17   7        6.22      101.34     58.08 o
   1  18   7       14.36       61.31     65.65 o
   2  18   7       49.44      -70.21     62.29 o
   3  18   7        5.42       53.52     68.73 o
   4  18   7      175.69      210.49     80.26 o
   5  18   7       93.70      205.96    127.69 o
   6  18   7      240.52      246.49     77.37 o
   7  18   7       38.29      127.55     57.85 o
   8  18   7      189.18      189.34     60.95 o
   9  18   7       11.44       43.28     54.20 o
  10  18   7      100.51       86.46     57.45 o
  11  18   7       11.16        9.61     54.84 o
   0  19   7      243.75      187.28    110.20 o
   1  19   7        0.34       94.98     70.70 o
   2  19   7      258.77      289.24     83.15 o
   3  19   7       43.74       54.09    150.29 o
   4  19   7      263.27      278.14     80.51 o
   5  19   7        5.94      -26.18     84.51 o
   6  19   7       34.27       41.06     52.81 o
   7  19   7       22.26      -30.58     53.15 o
   8  19   7        4.12       17.08     54.49 o
   9  19   7        5.88       50.84     54.27 o
  10  19   7       36.94       72.79     81.51 o
   1  20   7        4.85       45.76     69.56 o
   2  20   7       48.81      -17.20    110.36 o
   3  20   7        3.76       17.37     69.61 o
   4  20   7      124.29      104.22     86.99 o
   5  20   7        5.24       35.76    148.12 o
   6  20   7       75.34      104.93     84.13 o
   7  20   7        7.83      -54.51     52.16 o
   8  20   7       34.23       15.10     55.47 o
   0  21   7      262.19      355.99    119.18 o
   1  21   7        0.58       -9.38     78.16 o
   2  21   7       60.76      -26.63     67.61 o
   3  21   7        1.02       94.93     75.89 o
   4  21   7       18.42      -38.55     69.88 o
   5  21   7        0.95      -38.59     59.59 o
   0   0   8      219.21      303.06    100.30 o
   1   0   8       81.63       12.11     57.44 o
   2   0   8      179.60      201.26     64.66 o
   3   0   8      288.48      245.58     69.16 o
   4   0   8      214.22      117.87     81.57 o
   5   0   8        7.50        7.45     55.47 o
   6   0   8        1.13       94.74     49.79 o
   7   0   8       22.11       36.31     79.15 o
   8   0   8        8.97       68.76     50.45 o
   9   0   8       23.64       63.69     68.02 o
  10   0   8      275.95      366.22     80.54 o
  11   0   8       99.56      161.99     72.22 o
  12   0   8      234.93      405.33    106.80 o
  13   0   8        7.35       -9.26     46.94 o
  14   0   8      246.25      255.44     82.86 o
  15   0   8       26.09       67.04    105.56 o
  16   0   8       58.80       47.89    151.22 o
  17   0   8        0.40      -50.86     70.59 o
  18   0   8       10.03      147.39     85.15 o
   1   1   8       17.13       38.36     40.27 o
   2   1   8       75.42       79.73     42.78 o
   3   1   8        0.57      -61.32     40.88 o
   4   1   8      296.88      261.41     49.06 o
   5   1   8        1.07      -23.87     55.07 o
   6   1   8      329.68      347.62     43.26 o
   7   1   8        6.12        1.07     32.83 o
   8   1   8       69.59       69.56     36.15 o
   9   1   8      120.59      136.06     48.68 o
  10   1   8      146.38       89.08     42.40 o
  11   1   8       41.91        2.04     46.48 o
  12   1   8       11.11      -19.49     47.16 o
  13   1   8       45.70       -3.49     39.92 o
  14   1   8        3.44      -31.53     46.13 o
  15   1   8        0.70       19.41     60.14 o
  16   1   8        2.61       30.77     51.52 o
  17   1   8        1.20       51.46     54.38 o
  18   1   8       42.54       98.55     57.25 o
   0   2   8      839.95     1096.66     96.31 o
   1   2   8        9.68      -43.80     39.88 o
   2   2   8      842.02      876.21     63.91 o
   3   2   8       12.75       35.95     41.03 o
   4   2   8      386.99      419.86     53.37 o
   5   2   8      207.78      255.55     43.15 o
   6   2   8       19.58       13.32     31.94 o
   7   2   8       39.04       38.53     34.81 o
   8   2   8       19.33      -63.63     57.34 o
   9   2   8       10.06        3.98     40.22 o
  10   2   8        8.63      -29.94     39.49 o
  11   2   8      111.05       68.47     49.91 o
  12   2   8       62.45       25.18     47.90 o
  13   2   8       20.57        6.34     37.81 o
  14   2   8        2.74       20.40     39.78 o
  15   2   8        0.67      -49.70     49.78 o
  16   2   8       27.18      -46.06     48.90 o
  17   2   8       27.34      -58.13     50.72 o
  18   2   8        8.57      -18.10     52.66 o
   1   3   8      180.60      164.19     46.79 o
   2   3   8        0.85       13.25     40.41 o
   3   3   8      148.92      189.97     51.03 o
   4   3   8      176.64      191.31     46.22 o
   5   3   8       97.57      109.86     37.76 o
   6   3   8      186.28      179.15     52.38 o
   7   3   8       16.13       -3.84     38.05 o
   8   3   8      347.55      292.92     50.30 o
   9   3   8       32.41      -18.23     38.50 o
  10   3   8      113.54      157.11     44.40 o
  11   3   8        1.48      -67.74     57.08 o
  12   3   8       10.69       24.88     48.11 o
  13   3   8       15.51       12.28     59.70 o
  14   3   8        0.19       56.02     41.53 o
  15   3   8       10.17       29.44     42.27 o
  16   3   8       62.48       58.16     53.72 o
  17   3   8        5.00       19.64     52.20 o
  18   3   8        3.50       -0.89     54.38 o
   0   4   8      231.59      330.98     73.16 o
   1   4   8        0.35       22.36     40.62 o
   2   4   8      281.39      304.19     50.14 o
   3   4   8       22.06      -14.07     40.50 o
   4   4   8       69.80      123.59     44.73 o
   5   4   8        2.46       30.03     48.88 o
   6   4   8        0.05       72.93     43.81 o
   7   4   8       40.94       72.33     40.05 o
   8   4   8       61.25       58.24     40.65 o
   9   4   8        1.09      -56.59     37.73 o
  10   4   8      205.92      184.98     46.26 o
  11   4   8        9.08        7.73     40.86 o
  12   4   8      191.66      190.08     52.35 o
  13   4   8       34.22       31.24     40.13 o
  14   4   8      144.16      128.51     44.41 o
  15   4   8      191.90      196.40     47.57 o
  16   4   8       15.23      -18.12     50.34 o
  17   4   8       18.41       85.08     56.72 o
   1   5   8       89.31       43.14     39.97 o
   2   5   8      271.40      265.90     49.42 o
   3   5   8       12.34      -56.98     37.99 o
   4   5   8      165.96      142.14     44.12 o
   5   5   8      219.64      194.92     52.95 o
   6   5   8       87.15      145.48     47.01 o
   7   5   8       44.67      -49.75     40.61 o
   8   5   8       28.32      -34.85     44.92 o
   9   5   8      392.48      360.95     50.28 o
  10   5   8       62.02       87.69     43.22 o
  11   5   8      108.52       70.66     43.76 o
  12   5   8       57.57       82.56     45.14 o
  13   5   8      114.31       78.15     42.99 o
  14   5   8       46.77       16.56     44.04 o
  15   5   8       40.96       33.16     47.79 o
  16   5   8       33.21       51.44     43.41 o
  17   5   8        5.48       25.35     59.02 o
   0   6   8      302.53      296.20     69.99 o
   1   6   8        0.96        7.77     40.78 o
   2   6   8       50.93      -25.12     54.56 o
   3   6   8       48.29      174.70     44.68 o
   4   6   8       10.13      -32.77     44.82 o
   5   6   8      255.17      239.04     50.80 o
   6   6   8       16.97      -38.69     40.92 o
   7   6   8       14.19       -8.48     43.03 o
   8   6   8      251.29      276.84     46.57 o
   9   6   8       14.73        6.73     39.37 o
  10   6   8      169.65      220.75     47.04 o
  11   6   8       38.98        5.63     41.94 o
  12   6   8      212.87      205.72     42.58 o
  13   6   8        5.95       84.03     38.69 o
  14   6   8       24.64       13.43     40.73 o
  15   6   8       14.43        4.55     52.46 o
  16   6   8       58.90       49.97     44.50 o
  17   6   8       11.32      -39.56     49.92 o
   1   7   8       77.78       80.34     41.60 o
   2   7   8        1.70       46.85     50.77 o
   3   7   8        1.21       46.33     51.38 o
   4   7   8       69.92      122.71     53.01 o
   5   7   8      156.23      198.74     48.70 o
   6   7   8      337.62      342.95     54.87 o
   7   7   8       54.62       59.47     44.09 o
   8   7   8       41.85       34.81     41.25 o
   9   7   8       24.39       85.63     42.02 o
  10   7   8       56.96       55.36     41.67 o
  11   7   8        5.24      -57.32     38.22 o
  12   7   8       89.36      134.85     39.14 o
  13   7   8        4.48      -49.85     33.24 o
  14   7   8        8.23       20.62     40.59 o
  15   7   8        2.71       63.48     48.13 o
  16   7   8        4.23      -22.45     42.36 o
  17   7   8        5.77       -5.33     53.17 o
   0   8   8      317.77      334.63    114.85 o
   1   8   8       20.20       22.44     48.67 o
   2   8   8      233.28      386.43     62.62 o
   3   8   8        4.42       45.81     47.43 o
   4   8   8      128.23      287.00     82.22 o
   5   8   8        2.83       87.40     52.50 o
   6   8   8        5.19       25.19     53.93 o
   7   8   8       77.25      106.75     47.81 o
   8   8   8        0.21      -43.87     40.72 o
   9   8   8       31.00       31.42     41.21 o
  10   8   8       31.55       38.49     40.68 o
  11   8   8       42.92       35.66     42.18 o
  12   8   8       23.39       53.79     36.20 o
  13   8   8       19.95       34.00     37.43 o
  14   8   8       58.57       62.66     42.99 o
  15   8   8       31.83       42.02     44.81 o
  16   8   8        3.17       12.82     44.51 o
   1   9   8      596.18      600.34     89.74 o
   2   9   8       46.47        7.62    164.22 o
   3   9   8      186.12      185.63     57.52 o
   4   9   8      236.49      299.80     62.78 o
   5   9   8       52.98       35.99     43.45 o
   6   9   8       14.38      -11.59     42.33 o
   7   9   8      128.17       72.75     71.27 o
   8   9   8       84.87      100.98     48.28 o
   9   9   8      103.20       46.40     41.01 o
  10   9   8       24.39       10.53     40.35 o
  11   9   8        0.96      -59.18     39.46 o
  12   9   8        9.82       39.02     53.28 o
  13   9   8        1.48       44.28     38.05 o
  14   9   8        4.78       24.80     38.45 o
  15   9   8       10.88      -46.69     40.65 o
  16   9   8       65.74       87.28     46.78 o
   0  10   8        7.80      -50.15     91.32 o
   1  10   8        0.97      119.68     68.40 o
   2  10   8       71.66      133.52    111.60 o
   3  10   8       46.71      220.58     74.83 o
   4  10   8       10.98       43.91     68.51 o
   5  10   8      114.92       50.89     53.44 o
   6  10   8       93.20      127.41     54.58 o
   7  10   8       46.55       72.41     47.06 o
   8  10   8       51.54       61.59     46.40 o
   9  10   8       12.04      -41.02     45.08 o
  10  10   8      281.63      395.70     53.73 o
  11  10   8       41.33       -4.76     35.49 o
  12  10   8      241.50      214.87     43.62 o
  13  10   8        5.53       -6.10     37.96 o
  14  10   8       88.52       68.48     41.06 o
  15  10   8        0.19      -18.50     42.27 o
   1  11   8      121.21       82.85     69.17 o
   2  11   8       12.21      -22.22     61.14 o
   3  11   8       12.41       11.10     65.78 o
   4  11   8       89.05       66.92     69.19 o
   5  11   8       15.55      129.76     52.76 o
   6  11   8      213.85      150.81     58.59 o
   7  11   8       67.76       63.05     55.55 o
   8  11   8      103.69      125.80     60.18 o
   9  11   8      393.29      439.02     71.00 o
  10  11   8       56.50      167.24     65.54 o
  11  11   8       83.73        2.61     39.69 o
  12  11   8        0.82        0.33     40.51 o
  13  11   8       10.71      -24.27     40.14 o
  14  11   8        5.53       -3.91     43.24 o
   0  12   8      253.20      285.41    113.61 o
   1  12   8        8.17      -21.51     61.40 o
   2  12   8       89.02       68.68    123.05 o
   3  12   8        8.58       77.92     69.66 o
   4  12   8       50.62      -72.66     62.35 o
   5  12   8       31.02       13.65    101.07 o
   6  12   8        4.47      -73.51     49.01 o
   7  12   8        4.56      -61.06     65.32 o
   8  12   8       51.13       66.37     56.00 o
   9  12   8        0.38       13.86     57.28 o
  10  12   8       31.00      151.08     60.87 o
  11  12   8        9.90      -29.86     38.42 o
  12  12   8      138.14      106.30     45.35 o
  13  12   8        2.78        2.14     41.44 o
  14  12   8       36.51       25.55     43.48 o
   1  13   8       60.09      127.72     72.90 o
   2  13   8       28.40       99.53     71.68 o
   3  13   8        0.23       39.26     67.74 o
   4  13   8      119.61      156.04     72.09 o
   5  13   8       22.02      -55.45     68.33 o
   6  13   8      204.98      161.96     57.81 o
   7  13   8       32.77       -8.88     51.45 o
   8  13   8       26.83       34.51     54.75 o
   9  13   8        5.47      -19.23     54.08 o
  10  13   8      106.77       31.86     45.64 o
  11  13   8        7.22      -12.04     45.66 o
  12  13   8        1.08       -0.64     42.03 o
  13  13   8       35.77       56.41     54.69 o
   0  14   8      331.25      378.28    123.20 o
   1  14   8        3.22       80.28     70.24 o
   2  14   8      272.16      443.24     90.07 o
   3  14   8        0.24       25.74     69.71 o
   4  14   8       71.32       84.59     72.88 o
   5  14   8       16.44       49.52    128.16 o
   6  14   8        4.66       16.46     71.02 o
   7  14   8       20.61      -56.78     64.92 o
   8  14   8        7.88      -17.80     70.00 o
   9  14   8        1.36       21.00     70.64 o
  10  14   8       42.54      -39.02     51.30 o
  11  14   8       27.19      -35.85     46.09 o
  12  14   8       33.08       23.46     47.77 o
   1  15   8       36.98       50.33     80.64 o
   2  15   8       47.83      115.07     72.79 o
   3  15   8       50.93       57.63     74.08 o
   4  15   8      209.94      323.80     85.37 o
   5  15   8      158.03       42.56     72.66 o
   6  15   8       41.18       17.49     73.44 o
   7  15   8        0.95     -100.79    144.10 o
   8  15   8       96.16       77.01     76.77 o
   9  15   8        8.16       28.90     55.06 o
  10  15   8       71.88      117.79     57.64 o
  11  15   8        0.38      -16.08     53.04 o
   0  16   8        1.11     -132.34     88.22 o
   1  16   8        1.52      -37.52     65.23 o
   2  16   8       12.87       46.43     71.55 o
   3  16   8       28.21       43.90     74.20 o
   4  16   8        2.64      -39.70     67.73 o
   5  16   8       33.14       32.98     72.97 o
   6  16   8       15.30      -84.32    125.84 o
   7  16   8        2.69      -53.64     70.90 o
   8  16   8       55.45       -0.20     76.06 o
   9  16   8       27.38       64.44     57.30 o
   1  17   8        0.21      -65.38     67.99 o
   2  17   8        2.70      -53.43     69.70 o
   3  17   8        6.12       12.07     71.10 o
   4  17   8       39.34       95.85     77.34 o
   5  17   8       67.70       -3.25     72.92 o
   6  17   8      113.75      158.39    119.64 o
   7  17   8        1.24      172.49    150.76 o
   8  17   8      117.59      209.09    120.73 o
   0  18   8      198.86      377.35    134.97 o
   1  18   8        5.68      -23.73     73.86 o
   2  18   8       87.80      184.74     81.78 o
   3  18   8       19.16       42.79     88.07 o
   4  18   8       45.45      122.43     83.74 o
   5  18   8       29.02      -29.57     71.68 o
   1   0   9       47.52       74.72     68.38 o
   2   0   9        3.25      -37.35     75.53 o
   3   0   9      218.44      133.33    180.01 o
   4   0   9       69.41      -27.97     58.49 o
   5   0   9       42.45       25.75     98.90 o
   6   0   9       17.29       43.01     81.41 o
   7   0   9        6.62      -73.06     93.49 o
   8   0   9       13.11        2.27     69.03 o
   9   0   9      109.46      248.94     83.12 o
  10   0   9       60.95      142.37     78.32 o
  11   0   9       28.16      -42.21     72.79 o
  12   0   9       19.59      155.73     79.98 o
  13   0   9        8.05       37.79     72.13 o
  14   0   9        2.36      107.18    194.25 o
   0   1   9       28.76        1.79     62.61 o
   1   1   9        0.58       -4.74     44.05 o
   2   1   9        9.80       56.29     45.63 o
   3   1   9       40.40       22.73     44.21 o
   4   1   9        6.44        6.67     43.69 o
   5   1   9      115.52      221.99     52.36 o
   6   1   9        7.70      -43.33     53.32 o
   7   1   9      129.20      150.05     52.71 o
   8   1   9        3.16      -69.06     46.04 o
   9   1   9       43.28      133.28     52.80 o
  10   1   9       43.73       69.17     51.45 o
  11   1   9        9.55       49.51     63.63 o
  12   1   9       46.61       -8.03     50.78 o
  13   1   9        1.26        6.68     52.34 o
  14   1   9       14.31       -5.45     53.43 o
   1   2   9      376.75      377.93     56.13 o
   2   2   9       68.00       93.32     48.79 o
   3   2   9       88.28      140.37     49.46 o
   4   2   9       73.97      114.63     48.63 o
   5   2   9       35.56       55.14     63.56 o
   6   2   9       67.24       34.84     55.22 o
   7   2   9        9.62       26.56     47.79 o
   8   2   9       52.11       31.03     49.88 o
   9   2   9       17.47      107.54     51.57 o
  10   2   9       17.10        4.43     55.81 o
  11   2   9        9.58       24.40     56.82 o
  12   2   9       21.95       15.23     52.01 o
  13   2   9       38.01      -36.50     51.31 o
  14   2   9        6.21       62.75     55.26 o
   0   3   9       40.10      -21.61     60.19 o
   1   3   9       21.88      -48.60     42.97 o
   2   3   9        1.54      -13.72     42.43 o
   3   3   9      102.95      151.79    105.17 o
   4   3   9       37.55      -24.98     82.62 o
   5   3   9      104.42       96.55     57.22 o
   6   3   9       53.10       67.01     57.80 o
   7   3   9       31.39        4.76     46.50 o
   8   3   9       55.63       44.27     41.96 o
   9   3   9       47.14       37.62     50.97 o
  10   3   9       79.25       -3.68     66.98 o
  11   3   9        1.65       -8.15     49.42 o
  12   3   9       98.30      100.83     55.74 o
  13   3   9        1.48      -17.76     42.46 o
  14   3   9       91.39      172.70     92.36 o
   1   4   9       60.24      138.17     49.66 o
   2   4   9       10.42       26.35     52.35 o
   3   4   9      156.76      261.72     63.00 o
   4   4   9       34.61       34.37     56.52 o
   5   4   9       31.82       43.66     54.80 o
   6   4   9      102.50       88.28     57.65 o
   7   4   9        0.12      -42.51     46.09 o
   8   4   9       92.77       75.90     50.80 o
   9   4   9      120.64      147.63     50.92 o
  10   4   9       97.32       86.06     53.90 o
  11   4   9       24.37       46.65     79.10 o
  12   4   9        0.80       22.10     52.26 o
  13   4   9        0.38       -7.18     42.05 o
  14   4   9       11.86      -75.35     50.23 o
   0   5   9      228.00      447.00    119.18 o
   1   5   9        2.21      -74.17     49.45 o
   2   5   9       27.24       35.06     55.05 o
   3   5   9       13.96       93.23     57.96 o
   4   5   9      127.97       85.22     57.38 o
   5   5   9       51.90       73.16     58.08 o
   6   5   9        9.26      -72.59     48.40 o
   7   5   9      229.02      242.05     56.73 o
   8   5   9        1.94       17.09     51.56 o
   9   5   9        5.23       43.81     44.37 o
  10   5   9        0.96      -11.10     49.12 o
  11   5   9        1.81       86.02     52.35 o
  12   5   9       13.23      110.36     54.24 o
  13   5   9        6.81       66.08     56.17 o
   1   6   9      126.49      125.71     72.44 o
   2   6   9       55.39      -48.84     63.92 o
   3   6   9       12.55      -49.78     50.56 o
   4   6   9      106.87       46.92     56.33 o
   5   6   9        0.65      140.90     59.32 o
   6   6   9       31.40       48.08     57.14 o
   7   6   9       10.62       47.63     48.55 o
   8   6   9        0.59       22.73     48.98 o
   9   6   9        0.74      -27.80     54.56 o
  10   6   9        0.82        9.09     43.72 o
  11   6   9       28.62       30.10     50.61 o
  12   6   9        4.27      -41.98     74.66 o
  13   6   9       43.38       36.94     44.69 o
   0   7   9       11.23       -1.86     94.73 o
   1   7   9       36.24       43.35     77.85 o
   2   7   9       30.03      -27.72     84.36 o
   3   7   9       35.93       18.48     71.31 o
   4   7   9        2.21      -36.53     65.14 o
   5   7   9       87.41      171.07     76.56 o
   6   7   9       21.32      -22.86     53.79 o
   7   7   9        0.63       15.12     60.38 o
   8   7   9        2.63       83.74     49.98 o
   9   7   9       23.07       24.97     49.17 o
  10   7   9       64.45       18.48     44.62 o
  11   7   9       15.07      -44.11     48.70 o
  12   7   9       22.26        6.20     43.35 o
  13   7   9        4.12      -45.44     51.18 o
   1   8   9       83.11      261.30     80.96 o
   2   8   9        6.59      -89.23     64.17 o
   3   8   9      202.15      154.51    105.71 o
   4   8   9       22.48       73.39    105.25 o
   5   8   9      118.29       86.54    105.25 o
   6   8   9       12.23       73.48     70.56 o
   7   8   9        7.53      -78.69     52.46 o
   8   8   9       50.96       88.45     58.92 o
   9   8   9       14.36      -44.42     54.85 o
  10   8   9       41.46        7.12     58.21 o
  11   8   9        1.09       -5.67     44.72 o
  12   8   9        6.85      -30.10     42.86 o
   0   9   9       29.95       71.82    103.39 o
   1   9   9       25.71      -13.23     66.46 o
   2   9   9       14.65       20.14    119.95 o
   3   9   9       28.12      -20.66    107.26 o
   4   9   9       51.19      123.19     75.81 o
   5   9   9       55.37       34.33     72.12 o
   6   9   9       81.55      -27.09     70.89 o
   7   9   9      133.59      151.50     75.77 o
   8   9   9       62.80      100.34     61.66 o
   9   9   9       16.92       13.51     75.03 o
  10   9   9       89.21       81.85     62.43 o
  11   9   9        8.06      -91.93     61.29 o
   1  10   9       80.83       44.74     72.91 o
   2  10   9       53.78      102.26     73.65 o
   3  10   9       28.85       48.08     69.38 o
   4  10   9       26.26      106.95     75.83 o
   5  10   9       22.04       12.90    206.32 o
   6  10   9       37.05      106.71     78.64 o
   7  10   9       11.14       -7.55     55.90 o
   8  10   9        3.30       50.65     59.52 o
   9  10   9       15.78       53.95     61.21 o
  10  10   9        9.12      106.82     63.16 o
  11  10   9       29.10      -33.51     60.22 o
   0  11   9      196.95      150.45    116.39 o
   1  11   9       36.98       52.93     74.86 o
   2  11   9       69.55      145.26     79.17 o
   3  11   9       53.02      -58.85     70.34 o
   4  11   9      149.22       72.96     74.75 o
   5  11   9       42.24      101.15     86.21 o
   6  11   9       27.14       34.18    143.64 o
   7  11   9       15.16      -36.73     55.12 o
   8  11   9       10.37       51.84     60.11 o
   9  11   9       15.12       15.39     59.16 o
  10  11   9        1.63       61.33     63.37 o
   1  12   9       88.46       10.83     73.98 o
   2  12   9        0.26       43.55     72.42 o
   3  12   9       39.84      -27.93    146.27 o
   4  12   9       45.15       48.86     78.11 o
   5  12   9       79.49       18.06     96.12 o
   6  12   9       31.16       34.03     74.93 o
   7  12   9        0.51        6.73     73.60 o
   8  12   9       37.34       17.77     75.65 o
   9  12   9        7.24      -61.78     56.63 o
   0  13   9       59.98       49.53    109.58 o
   1  13   9        2.07      -55.59     69.86 o
   2  13   9       76.61      -50.40     71.04 o
   3  13   9        7.52        3.45    104.63 o
   4  13   9        6.89       46.20    157.41 o
   5  13   9       61.80       43.58     78.20 o
   6  13   9        3.05       35.48     75.50 o
   7  13   9       67.26       51.72     97.51 o
   1  14   9      124.67      123.45     81.46 o
   2  14   9        7.73      -81.98     69.80 o
   3  14   9      121.59      302.46     91.15 o
   4  14   9       57.60      152.32     81.95 o
   5  14   9       17.38       30.51     78.06 o
   0  15   9        1.75      -34.67    106.49 o
   1  15   9        0.86      -23.29     76.15 o
   2  15   9       28.31      -12.78     73.60 o
   0   0  10       53.57       56.96    100.92 o
   1   0  10        3.73       64.20    105.10 o
   2   0  10       19.31      138.99    113.30 o
   3   0  10       38.72      137.13    108.04 o
   4   0  10       54.23      293.77    125.06 o
   5   0  10       48.03      -78.94     99.37 o
   6   0  10       34.75       97.20    110.51 o
   7   0  10        9.50      -98.13    105.87 o
   8   0  10       14.64        9.60    112.68 o
   9   0  10       43.54      187.59    128.47 o
   1   1  10      123.92      157.44     64.58 o
   2   1  10        0.11      -21.50     58.84 o
   3   1  10       89.15       38.76     73.54 o
   4   1  10        1.85       22.96     73.32 o
   5   1  10       30.34       26.95     74.18 o
   6   1  10        0.09      -35.70     82.03 o
   7   1  10        0.37       43.87    108.50 o
   8   1  10        0.05      -91.34     71.87 o
   0   2  10       10.18        0.62    101.23 o
   1   2  10        0.46      -13.35     69.70 o
   2   2  10       58.31      -16.25     57.95 o
   3   2  10       15.37       -2.56     57.81 o
   4   2  10       14.19      102.14     76.81 o
   5   2  10       41.84      -12.92     74.13 o
   6   2  10        1.07      -85.28     71.80 o
   7   2  10      130.98     -121.66     81.10 o
   8   2  10        3.24     -104.86     69.90 o
   1   3  10       44.98      -27.81    112.06 o
   2   3  10        0.46       -1.60     68.76 o
   3   3  10       39.21      -47.88     68.31 o
   4   3  10        2.33       37.13     58.58 o
   5   3  10        0.03      -11.87     72.54 o
   6   3  10        0.71      -23.20     96.43 o
   7   3  10        3.90      -36.45     79.09 o
   8   3  10        5.58       11.82    121.81 o
   0   4  10       70.87       67.17    105.25 o
   1   4  10        7.64       66.49    114.85 o
   2   4  10       45.25       70.95     75.65 o
   3   4  10       67.72      131.01     78.65 o
   4   4  10       32.88      -81.94     70.03 o
   5   4  10       90.22        5.48     74.43 o
   6   4  10       15.20        3.41    108.97 o
   7   4  10       11.24       -8.45     75.05 o
   8   4  10       54.30        9.61    139.92 o
   1   5  10      187.98      180.75     80.41 o
   2   5  10        0.03      -98.92     65.95 o
   3   5  10       94.97      118.48     78.59 o
   4   5  10        5.54      -97.75     65.17 o
   5   5  10       94.59      108.79     99.21 o
   6   5  10        2.65       97.05     81.97 o
   7   5  10        3.27      -86.37    105.87 o
   0   6  10       28.47      -10.83    105.56 o
   1   6  10        0.74       80.95     74.75 o
   2   6  10       53.36       36.99     75.43 o
   3   6  10        2.52      -57.73    104.63 o
   4   6  10       30.81       93.68     77.96 o
   5   6  10       17.35     -102.53     68.36 o
   6   6  10       16.37       78.73     79.06 o
   1   7  10       27.69      -38.48     73.35 o
   2   7  10        0.35       73.23     77.16 o
   3   7  10       31.96      112.64     82.26 o
   4   7  10        5.35       -7.90    134.50 o
   5   7  10        0.05       11.84     77.79 o
   0   8  10        3.18      157.26    121.04 o
   1   8  10        8.51       98.27     94.57 o
   2   8  10        2.42      -55.08     71.22 o
   3   8  10       49.50       24.84     78.03 o
   4   8  10        3.15      -57.94     74.84 o
   1   9  10        3.43       78.52     82.97 o
   2   9  10        2.41       49.51     80.70 o
 
